# Supplementary material for: Heterozygous frameshift mutation in FaMYB10 is responsible for the natural formation of red and white-fleshed strawberry (Fragaria x ananassa Duch)
Source: Front Plant Sci. 2022 Oct 26;13:1027567. doi: 10.3389/fpls.2022.1027567 (PMC9644031; doi:10.3389/fpls.2022.1027567)
Supplement: Supplementary file 2 [file Table_2.xlsx]

## Sheet: Sheet1
The exprssion profiles of differentially expressed genes (DEGs) in XB vs. HJ ripen flesh transcriptomes.
id	log2FoldChange	pvalue	padj	direction	Gene_Symbol	Gene_Name	HJGR1	HJGR2	HJGR3	XBGR1	XBGR2	XBGR3
FxaC_1g01062	9.59858	1.43521e-15	7.10974e-14	up	NA	Protein FAR1-RELATED SEQUENCE	0	0	0	4.189	4.838	5.388
FxaC_8g00420	7.81508	7.35381e-10	1.97952e-08	up	NA	Protein FAR1-RELATED SEQUENCE	0	0	0	1.349	0.937	2.059
FxaC_8g00400	7.63288	2.21522e-09	5.55807e-08	up	NA	Protein FAR1-RELATED SEQUENCE	0	0	0	3.982	3.413	6.545
FxaC_10g08070	6.26271	1.5241e-06	2.37219e-05	up	NA	Belongs to the MIP aquaporin (TC 1.A.8) family	0	0.043	0	0.899	1.151	1.897
FxaC_26g04000	6.20366	1.02991e-05	0.000133536	up	NA	NA	0	0	0	3.06	3.206	4.571
FxaC_2g40700	6.12036	2.73943e-05	0.000319035	up	NA	Belongs to the nucleosome assembly protein (NAP) family	0	0	0	1.852	2.779	0.585
FxaC_9g47960	6.04262	2.53481e-11	8.11488e-10	up	NA	Protein MCM10 homolog	0	0.154	0	3.711	4.033	3.443
FxaC_20g25840	5.90125	5.93943e-05	0.00063068	up	NA	Belongs to the disease resistance NB-LRR family	0	0	0	0.283	0.116	0.291
FxaC_25g60070	5.29756	0.000202899	0.00184511	up	NA	F-box LRR-repeat protein	0	0	0.069	1.518	0.337	0.715
FxaC_10g07880	5.22032	9.30176e-06	0.000121748	up	NA	Belongs to the MIP aquaporin (TC 1.A.8) family	0	0.039	0.05	0.55	1.342	1.366
FxaC_25g31581	5.21244	4.31117e-08	8.78422e-07	up	NA	phosphopyruvate hydratase activity	0.062	0.111	0	2.012	2.474	2.333
FxaC_3g24190	5.17991	3.60046e-12	1.27353e-10	up	NA	Xyloglucan galactosyltransferase	0.063	0.086	0	1.7	1.655	2.362
FxaC_18g09020	5.15586	0.000243161	0.00215681	up	NA	nuclease HARBI1	0.129	0	0	1.358	1.807	1.814
FxaC_5g35310	5.14721	6.13849e-281	1.27174e-277	up	NA	Belongs to the iron ascorbate-dependent oxidoreductase family	8.964	7.039	7.187	267.015	245.784	306.982
FxaC_21g17600	5.13773	4.62795e-10	1.27779e-08	up	NA	UDP-Glycosyltransferase	0.018	0.033	0.021	0.85	0.805	0.933
FxaC_27g22811	5.09224	8.56864e-132	6.54024e-129	up	NA	elicitor-responsive protein	0.9	1.149	1.693	41.876	37.276	46.335
FxaC_27g16431	4.90484	3.34913e-20	2.30189e-18	up	NA	elicitor-responsive protein	0.767	0.139	0.526	16.109	10.795	15.384
FxaC_24g06240	4.89349	3.18662e-14	1.39617e-12	up	NA	E3 ubiquitin-protein ligase that mediates ubiquitination and subsequent proteasomal degradation of target proteins. E3 ubiquitin ligases accept ubiquitin from an E2 ubiquitin- conjugating enzyme in the form of a thioester and then directly transfers the ubiquitin to targeted substrates	0.157	0.107	0	2.443	3.193	2.509
FxaC_24g26870	4.83563	0.00108321	0.00768634	up	NA	NA	0	0.027	0	0.157	0.251	0.517
FxaC_24g15130	4.83408	1.40801e-91	6.9218e-89	up	FER1	Stores iron in a soluble, non-toxic, readily available form. Important for iron homeostasis. Iron is taken up in the ferrous form and deposited as ferric hydroxides after oxidation	2.495	2.22	1.227	59.339	52.073	59.082
FxaC_1g39031	4.77479	0.0014268	0.00966678	up	NA	NA	0	0	0.05	0.232	0.78	0.286
FxaC_15g33250	4.71335	0.00135781	0.00927193	up	NA	NA	0	0	0.081	0.675	0.731	0.616
FxaC_12g46970	4.70056	0.000100962	0.00100631	up	NA	Calcium-binding protein PBP1-like	0	0.17	0.215	3.168	2.809	3.864
FxaC_26g08181	4.66779	3.23817e-17	1.83979e-15	up	NA	gag-polypeptide of LTR copia-type	0.136	0.205	0.103	3.91	3.001	4.604
FxaC_5g15940	4.63258	0.0019304	0.0124023	up	NA	homeobox-leucine zipper protein	0	0	0.048	0.443	0.236	0.455
FxaC_18g42420	4.53799	9.52545e-23	7.60057e-21	up	NA	Cation H( ) antiporter	0.219	0.079	0.025	2.349	2.389	2.885
FxaC_22g64450	4.4971	2.75691e-05	0.00032062	up	NA	Cysteine synthase-like	0.039	0.07	0	1.47	0.833	0.294
FxaC_21g67370	4.46096	6.31561e-07	1.05321e-05	up	NA	Aldo/keto reductase family	0.121	0.329	0	2.809	3.169	4.59
FxaC_22g67751	4.45612	1.70018e-22	1.33278e-20	up	NA	aldo-keto reductase	0.574	0.13	0.109	5.237	7.768	4.862
FxaC_20g30741	4.43532	5.23468e-18	3.14021e-16	up	NA	NA	0.378	0.085	0.755	8.948	8.11	7.863
FxaC_9g32150	4.41274	4.60281e-98	2.49537e-95	up	NA	Cytochrome p450	0.809	1.005	0.808	17.638	16.991	21.471
FxaC_27g38871	4.20564	0.0013198	0.00906256	up	NA	E3 ubiquitin-protein ligase	0	0.26	0	1.972	1.076	2.182
FxaC_3g26221	4.19697	2.02562e-08	4.36332e-07	up	NA	No apical meristem-associated C-terminal domain	0.153	0.277	0	2.82	2.857	2.648
FxaC_4g37080	4.18239	7.98448e-06	0.000106159	up	NA	Blue copper protein-like	0	0.105	0	0.761	0.702	0.594
FxaC_27g23540	4.18133	1.46093e-08	3.23214e-07	up	NA	Belongs to the iron ascorbate-dependent oxidoreductase family	0.136	0.082	0.052	1.668	1.648	1.615
FxaC_22g72880	4.17783	3.27338e-21	2.39151e-19	up	NA	No apical meristem-associated C-terminal domain	0.158	0.859	0.362	7.76	9.396	8.485
FxaC_5g17590	4.1735	5.76513e-06	7.9305e-05	up	NA	Tetratricopeptide repeat	0	0.127	0.054	1.382	0.919	1.065
FxaC_18g02920	4.17177	1.61881e-08	3.55031e-07	up	NA	Removes the phosphate from trehalose 6-phosphate to produce free trehalose	0.122	0.037	0.093	1.665	1.4	1.359
FxaC_14g14260	4.14235	0.00291825	0.01747	up	NA	ELMO domain-containing protein	0	0.085	0	0.544	0.964	0.102
FxaC_23g32510	4.08015	2.7457e-14	1.2103e-12	up	FER1	Stores iron in a soluble, non-toxic, readily available form. Important for iron homeostasis. Iron is taken up in the ferrous form and deposited as ferric hydroxides after oxidation	0	0.49	0.275	5.07	3.427	4.687
FxaC_17g40310	4.07506	5.32308e-11	1.64511e-09	up	RPL30	ribosomal protein	0	0.415	0.419	5.027	4.286	4.667
FxaC_9g40010	4.05731	6.96846e-108	4.16735e-105	up	NA	Belongs to the cytochrome P450 family	1.158	0.833	0.992	15.52	15.21	18.618
FxaC_18g25960	4.03548	1.04095e-07	1.99949e-06	up	NA	glucuronosyltransferase	0.065	0.059	0.074	1.023	0.786	1.401
FxaC_11g36230	4.00649	3.24904e-09	7.97604e-08	up	NA	Belongs to the MIP aquaporin (TC 1.A.8) family	0.164	0.246	0.062	1.091	3.054	3.656
FxaC_13g41770	4.00014	0.00342336	0.0199443	up	Cht4	Endochitinase	0	0.116	0	0.269	0.895	0.83
FxaC_24g05790	3.94192	0.00313052	0.0185191	up	NA	Glycosyltransferase	0.075	0	0	0.473	0.28	0.405
FxaC_26g36580	3.92319	1.98171e-152	1.91595e-149	up	NA	WAT1-related protein	2.865	1.801	2.798	38.828	35.317	37.637
FxaC_1g24670	3.91734	0.000739709	0.00557777	up	NA	Xyloglucan galactosyltransferase	0	0.053	0.033	0.215	0.19	0.914
FxaC_12g39440	3.9153	1.00705e-13	4.21183e-12	up	NA	Belongs to the oxygen-dependent FAD-linked oxidoreductase family	0.138	0.188	0.119	2.114	1.907	2.77
FxaC_11g03780	3.8517	0.000454254	0.00367566	up	WRKY28	WRKY transcription factor	0.067	0.03	0	0.422	0.405	0.614
FxaC_23g32470	3.8003	9.2917e-11	2.79565e-09	up	FER1	Stores iron in a soluble, non-toxic, readily available form. Important for iron homeostasis. Iron is taken up in the ferrous form and deposited as ferric hydroxides after oxidation	0	0.841	0.354	6.857	4.342	5.925
FxaC_28g06830	3.79807	0.00438675	0.0245013	up	NA	Belongs to the small heat shock protein (HSP20) family	0.111	0	0.127	1.285	1.139	0.72
FxaC_21g64590	3.77913	2.33255e-08	4.96547e-07	up	NA	NA	0.876	0.528	0.333	1.691	13.083	9.157
FxaC_6g09510	3.76292	0.00724699	0.0366705	up	NA	Plastid division protein	0.135	0	0	0.213	0.819	0.802
FxaC_10g05440	3.73876	0.00579332	0.0307324	up	NA	Belongs to the peptidase S8 family	0.024	0.022	0	0.178	0.225	0.235
FxaC_2g29480	3.66736	1.5033e-06	2.34169e-05	up	NA	NA	0.115	0.207	0.065	1.025	2.46	1.549
FxaC_7g13680	3.62758	6.07144e-06	8.30656e-05	up	NA	Mechanosensitive ion channel protein	0.076	0.017	0.022	0.4	0.462	0.555
FxaC_23g19820	3.61788	5.86146e-21	4.20814e-19	up	NA	NA	0.896	0.81	1.408	13.924	9.834	13.817
FxaC_6g22251	3.59065	5.60152e-10	1.52756e-08	up	NA	protein modification by small protein removal	0.29	0.065	0.083	1.829	1.554	1.879
FxaC_5g01980	3.57904	1.01612e-06	1.63235e-05	up	NA	Growth-regulating factor	0.029	0.181	0.033	1.292	0.426	1.297
FxaC_3g31310	3.57757	0.000489077	0.0039143	up	NA	Fatty acid amide	0.025	0.068	0	0.37	0.211	0.597
FxaC_5g07230	3.57392	8.33776e-08	1.62522e-06	up	NA	NA	0.499	0.225	1.708	7.35	9.543	10.516
FxaC_18g37160	3.5715	3.85503e-35	5.4945e-33	up	NA	Belongs to the mitochondrial carrier (TC 2.A.29) family	0.555	0.86	0.77	9.476	6.366	10.162
FxaC_17g09020	3.54087	8.55816e-05	0.000871424	up	NA	synthase	0.183	0	0.052	1.06	0.94	0.693
FxaC_14g19600	3.53	3.61998e-05	0.00040586	up	NA	Prostaglandin E synthase	0	0.614	0.776	6.199	2.325	7.346
FxaC_2g33661	3.51714	0.00045506	0.00368064	up	NA	protein modification by small protein removal	0.37	0	0.141	2.077	2.302	1.333
FxaC_19g03390	3.50341	0.00322597	0.0189812	up	NA	Late embryogenesis abundant protein	0.059	0.107	0	0.685	0.276	1.023
FxaC_13g33760	3.50027	3.20308e-06	4.65905e-05	up	NA	DDE superfamily endonuclease	0.158	0.43	0.543	3.505	3.995	5.142
FxaC_9g29860	3.48582	1.62194e-06	2.50766e-05	up	NA	NA	2.08	0.94	0	13.872	5.502	15.374
FxaC_21g34290	3.48306	4.36978e-09	1.04747e-07	up	NA	f-box protein	0.184	0.083	0.315	2.856	1.502	1.939
FxaC_21g57580	3.47068	3.27784e-54	8.26715e-52	up	FER1	Stores iron in a soluble, non-toxic, readily available form. Important for iron homeostasis. Iron is taken up in the ferrous form and deposited as ferric hydroxides after oxidation	1.298	1.837	1.741	16.289	17.236	20.457
FxaC_2g02910	3.46634	0.000397216	0.00327662	up	NA	pectinesterase	0.038	0.035	0.131	1.251	0.143	0.788
FxaC_5g41150	3.45057	0.000790392	0.00589633	up	NA	NA	0	0.279	0.117	0.975	2.017	1.447
FxaC_19g26320	3.42744	0.00111004	0.00784508	up	NA	Protein of unknown function (DUF679)	0.149	0	0	0.707	0.383	0.525
FxaC_8g32241	3.41534	4.93886e-70	1.74694e-67	up	NA	Belongs to the iron ascorbate-dependent oxidoreductase family	0.954	0.759	0.83	9.111	9.393	8.499
FxaC_21g17612	3.40052	1.50134e-12	5.55075e-11	up	NA	UDP-Glycosyltransferase	0.409	0.085	0.144	2.287	1.763	2.655
FxaC_21g16160	3.3934	5.38938e-10	1.47538e-08	up	NA	Calcium-transporting ATPase 12, plasma membrane-type-like	0.135	0.213	0.115	1.666	1.949	1.311
FxaC_19g09700	3.39052	0.00448172	0.0249203	up	NA	ethylene-responsive transcription factor	0.123	0	0	0.476	0.422	0.4
FxaC_24g00260	3.37345	0.00386497	0.0220564	up	NA	RNA polymerase II transcription regulator recruiting activity	0.06	0.055	0.069	0.828	0.734	0.327
FxaC_17g11360	3.36908	2.60998e-06	3.86132e-05	up	NA	ethylene-responsive transcription factor	0.186	0.084	0	1.241	1.013	0.604
FxaC_6g08330	3.35255	5.1535e-102	2.93088e-99	up	NA	Belongs to the iron ascorbate-dependent oxidoreductase family	1.568	1.8	1.677	16.933	15.036	19.547
FxaC_26g12390	3.33848	0.000248751	0.00219866	up	NA	Leucine-rich repeat receptor-like protein kinase	0.022	0.06	0.025	0.42	0.31	0.383
FxaC_21g19850	3.33559	2.40193e-20	1.66269e-18	up	NA	NA	1.871	4.349	2.747	31.246	26.455	33.829
FxaC_13g04910	3.33405	5.58373e-06	7.69558e-05	up	NA	Clathrin assembly protein	0.048	0.175	0.166	0.865	1.625	1.412
FxaC_21g33950	3.29835	0.00784675	0.0390513	up	NA	Encoded by	0.118	0.053	0	0.935	0.166	0.64
FxaC_23g50460	3.29645	0.00696401	0.0355605	up	NA	finger protein	0.271	0.489	0	1.425	2.021	4.39
FxaC_18g46580	3.28913	2.30077e-09	5.76275e-08	up	NA	General transcription factor IIE subunit	0.258	0.621	0.588	4.612	2.486	7.246
FxaC_20g17810	3.28476	0.00781305	0.0389137	up	NA	S-adenosylmethionine-dependent methyltransferase	0	0.129	0	0.4	0.532	0.411
FxaC_9g24021	3.27137	0.000185446	0.00170565	up	NA	NA	0.271	0	1.545	3.704	5.052	7.609
FxaC_9g13980	3.25692	0.000164479	0.00153446	up	NA	Belongs to the MIP aquaporin (TC 1.A.8) family	0.055	0.1	0.189	1.449	0.514	1.251
FxaC_9g40020	3.24849	2.24495e-69	7.66043e-67	up	NA	Belongs to the cytochrome P450 family	1.242	1.26	1.557	11.996	12.333	13.927
FxaC_6g23430	3.24267	0.00561657	0.0299597	up	NA	NA	0.107	0.097	0.122	0.903	1.001	1.159
FxaC_15g39850	3.23034	0.000860125	0.00633346	up	ELIP	Early light-induced protein	0.14	0	0.641	3.697	1.967	1.215
FxaC_17g19620	3.22916	0.0065354	0.0337649	up	NA	calcium-binding protein	0	0.102	0.257	0.949	0.946	1.34
FxaC_21g02030	3.22409	0.00245332	0.0151399	up	NA	WRKY Transcription Factor	0.112	0.034	0	0.628	0.278	0.483
FxaC_15g38641	3.21836	0.00107693	0.00765305	up	NA	Domain of unknown function (DUF4283)	0.079	0.107	0	0.958	0.591	0.257
FxaC_23g13480	3.19991	1.34145e-05	0.000169386	up	NA	Plant transposase (Ptta/En/Spm family)	0.209	0.141	0.06	1.263	1.315	1.241
FxaC_19g21240	3.19338	0.000531499	0.00420681	up	NA	Late embryogenesis abundant protein	0.062	0.056	0.035	0.422	0.518	0.466
FxaC_24g50740	3.18978	0.00805823	0.0398916	up	NA	Serine threonine-protein kinase WNK8-like	0	0.028	0.07	0.325	0.173	0.367
FxaC_13g18420	3.18549	3.69931e-214	5.50239e-211	up	NA	Belongs to the multi antimicrobial extrusion (MATE) (TC 2.A.66.1) family	5.431	6.183	5.065	50.251	48.534	53.327
FxaC_18g37170	3.17436	1.73227e-08	3.77487e-07	up	NA	NA	0.826	0.213	0.674	4.474	5.289	5.361
FxaC_21g52080	3.17285	8.96724e-05	0.000907503	up	NA	protein modification by small protein removal	0.72	0.13	0.165	2.883	3.901	2.337
FxaC_24g14600	3.17276	0.00387235	0.0220855	up	NA	NA	0.652	0	0.248	2.52	1.015	4.47
FxaC_23g10600	3.15502	0.00107302	0.00762896	up	NA	NA	0	0.395	0.125	1.381	1.633	1.773
FxaC_6g44100	3.14969	0.000257082	0.00226005	up	NA	Belongs to the protein kinase superfamily	0.146	0.088	0.056	0.615	0.818	1.158
FxaC_10g39390	3.14342	5.0652e-43	9.63368e-41	up	NA	Belongs to the MIP aquaporin (TC 1.A.8) family	1.082	2.281	2.471	15.299	15.68	20.283
FxaC_8g06390	3.13614	1.40519e-234	2.54731e-231	up	JMT	Jasmonate	9.935	9.544	8.356	87.559	73.439	83.911
FxaC_11g15810	3.13432	2.48378e-25	2.28655e-23	up	NA	F-box kelch-repeat protein At3g23880-like	0.348	0.425	0.234	2.974	3.096	2.878
FxaC_13g02190	3.12902	0.0100297	0.0474603	up	NA	Wall-associated receptor kinase C-terminal	0.046	0.042	0.053	0.636	0.391	0.201
FxaC_8g21090	3.1156	4.49173e-09	1.07581e-07	up	NA	Belongs to the iron ascorbate-dependent oxidoreductase family	0.204	0.258	0.186	2.318	1.789	1.543
FxaC_5g22180	3.10888	1.9454e-09	4.92799e-08	up	NA	Mechanosensitive ion channel protein	0.056	0.152	0.106	0.961	0.8	0.967
FxaC_7g18880	3.0801	0.0105154	0.0492325	up	NA	NA	0.107	0.097	0.122	0.677	0.901	1.159
FxaC_14g22560	3.0797	2.49701e-24	2.17293e-22	up	MSRB3	methionine sulfoxide reductase	0.877	1.22	1.31	8.601	9.832	10.222
FxaC_9g19330	3.00743	0.000337736	0.00285136	up	NA	NA	0.403	0.073	0.092	2.124	1.055	1.396
FxaC_23g00040	2.99921	4.55907e-34	6.32697e-32	up	NA	protein modification by small protein removal	0.545	0.535	0.839	4.816	5.376	4.921
FxaC_21g22800	2.98557	0.0062451	0.0325832	up	NA	NA	0.049	0.088	0.056	0.822	0.455	0.264
FxaC_22g66531	2.98399	8.72847e-05	0.000886432	up	NA	aldo-keto reductase	0.102	0.231	0.292	2.48	2.199	0.222
FxaC_11g38280	2.96416	2.1664e-15	1.0534e-13	up	NA	Belongs to the protein kinase superfamily. Ser Thr protein kinase family	0.162	0.201	0.37	1.876	2.061	1.665
FxaC_13g01630	2.95521	0.000925834	0.00673692	up	NA	Myb family transcription factor	0	0.091	0.115	0.568	0.503	0.51
FxaC_10g03450	2.95419	0.00333788	0.0195307	up	NA	Calcium-binding protein PBP1-like	0.376	0.51	0	2.178	3.511	1.424
FxaC_24g00150	2.94094	0.00596875	0.0314707	up	NA	TMV resistance protein N-like	0.072	0.065	0.165	0.759	0.942	0.545
FxaC_19g41250	2.93801	0.00955496	0.0456643	up	NA	Belongs to the class-I aminoacyl-tRNA synthetase family	0	0.401	0.169	1.558	0.69	2.24
FxaC_25g10270	2.93331	0.00951666	0.0455263	up	NA	NA	0	0.212	0.268	2.225	0.767	0.635
FxaC_22g68270	2.93215	0.000141645	0.00134725	up	NA	Cysteine synthase-like	0.407	0.082	0	1.717	0.507	1.567
FxaC_2g10010	2.92887	0.00361997	0.0208614	up	NA	NA	0.18	0.163	0.103	1.425	1.6	0.39
FxaC_11g41260	2.92734	0.00253039	0.0155493	up	NA	F-box kelch-repeat protein At3g23880-like	0.044	0.08	0.101	0.373	0.744	0.575
FxaC_17g26870	2.9206	0.000120344	0.00116915	up	NA	Belongs to the iron ascorbate-dependent oxidoreductase family	0.061	0.014	0.07	0.356	0.186	0.532
FxaC_28g20730	2.90781	0.00998364	0.0473012	up	NA	BEST Arabidopsis thaliana protein match is	0.305	0.092	0	1.608	0.665	0.771
FxaC_20g27860	2.90693	0.000158248	0.00148301	up	NA	NA	0.853	0.257	0.162	4.044	3.851	1.692
FxaC_9g03150	2.90427	0.00822717	0.0405403	up	NA	G-type lectin S-receptor-like serine threonine-protein kinase	0.069	0.063	0	0.328	0.355	0.337
FxaC_8g33310	2.89838	1.45285e-08	3.21552e-07	up	NA	No apical meristem-associated C-terminal domain	0.475	0.286	1.448	7.76	2.811	5.4
FxaC_3g37410	2.89152	0.00765907	0.0383145	up	NA	CCAAT enhancer-binding protein	0.047	0.129	0.054	0.15	0.31	1.283
FxaC_2g28290	2.88531	0.00812687	0.0401731	up	NA	Xyloglucan galactosyltransferase	0.027	0.049	0.031	0.171	0.304	0.323
FxaC_17g22060	2.88024	2.90349e-16	1.52012e-14	up	NA	glutathione S-transferase	1.245	0.438	1.501	6.995	7.429	8.457
FxaC_19g12550	2.87912	0.000887689	0.00650176	up	NA	Cytochrome p450	0.155	0.279	0.088	0.733	2.093	1.087
FxaC_24g06260	2.82924	6.01082e-06	8.22944e-05	up	NA	NA	0.433	0.391	0	2.148	2.02	1.872
FxaC_22g17370	2.82727	3.96092e-71	1.43606e-68	up	NA	Belongs to the UDP-glycosyltransferase family	2.619	3.76	2.771	22.836	19.276	23.123
FxaC_13g13020	2.82657	7.3617e-06	9.84882e-05	up	NA	Belongs to the multi antimicrobial extrusion (MATE) (TC 2.A.66.1) family	1.035	0.806	0.367	6.878	2.266	6.563
FxaC_23g52310	2.8171	0.000573951	0.00449074	up	NA	DNA-templated transcriptional preinitiation complex assembly	0.277	0.188	0.079	1.022	0.777	2.1
FxaC_24g58340	2.81531	0.00407072	0.023011	up	NA	TMV resistance protein N-like	0.072	0.13	0.165	0.986	0.942	0.623
FxaC_7g11550	2.81482	0.0011589	0.008127	up	NA	Pentatricopeptide repeat-containing protein	0.124	0.149	0	0.827	0.501	0.67
FxaC_17g30840	2.81312	2.39383e-291	5.34091e-288	up	NA	Catalyzes xyloglucan endohydrolysis (XEH) and or endotransglycosylation (XET). Cleaves and religates xyloglucan polymers, an essential constituent of the primary cell wall, and thereby participates in cell wall construction of growing tissues	16.081	14.697	13.533	104.902	101.992	104.378
FxaC_6g16870	2.8086	3.96743e-13	1.56032e-11	up	NA	Tetratricopeptide repeat	0.444	0.142	0.508	1.845	2.783	2.856
FxaC_18g08910	2.79813	4.36554e-22	3.32773e-20	up	NA	No apical meristem-associated C-terminal domain	1.585	1.719	1.448	10.263	12.429	10.371
FxaC_1g03410	2.79383	0.000477375	0.00383653	up	NA	SPX domain-containing protein	0	0.307	0.194	1.667	1.162	0.673
FxaC_9g46640	2.79156	0.00171802	0.0112155	up	NA	Heavy metal-associated isoprenylated plant protein	0.108	0.343	0	2.228	0.506	0.528
FxaC_5g14100	2.78814	1.04336e-05	0.000135068	up	NA	Cytochrome p450	0.132	0.08	0.402	1.53	1.397	1.143
FxaC_7g17540	2.78607	8.16355e-97	4.34458e-94	up	NA	Protein NRT1 PTR FAMILY	2.993	3.581	3.318	21.17	21.482	25.522
FxaC_17g38550	2.7847	1.24884e-08	2.79815e-07	up	NA	No apical meristem-associated C-terminal domain	0.396	0.716	0.543	3.254	3.995	4.2
FxaC_27g42330	2.78314	0.010514	0.0492296	up	NA	DNA recombination	0.459	0.138	0.175	3.545	1.429	0.331
FxaC_21g31180	2.78004	1.3907e-157	1.41532e-154	up	NA	NB-ARC domain	2.713	3.274	2.989	20.653	19.1	21.869
FxaC_5g01930	2.7763	2.64705e-16	1.39467e-14	up	NA	NA	3.223	3.256	2.599	25.76	15.58	21.127
FxaC_22g13090	2.76829	0.00266303	0.0162286	up	NA	Serine threonine-protein kinase WNK8-like	0.132	0	0.201	0.74	1.19	0.238
FxaC_17g54440	2.76414	0.000239685	0.00212923	up	NA	Belongs to the iron ascorbate-dependent oxidoreductase family	0.187	0.282	0.071	1.378	1.106	1.281
FxaC_13g08910	2.76326	1.36039e-11	4.51201e-10	up	NA	Ras GTPase-activating protein-binding protein	0.371	0.521	0.329	2.776	2.692	2.896
FxaC_16g27940	2.7532	0.00124247	0.00862235	up	SDS	Belongs to the cyclin family	0.027	0.099	0.062	0.545	0.382	0.354
FxaC_3g22530	2.73899	2.04886e-05	0.000245969	up	NA	Lectin-domain containing receptor kinase	0.252	0.228	0	0.872	1.143	1.286
FxaC_7g05590	2.73243	1.71583e-10	5.00671e-09	up	NA	Belongs to the iron ascorbate-dependent oxidoreductase family	0.708	0.391	0.135	2.775	2.975	2.553
FxaC_17g37720	2.72289	5.52052e-56	1.46899e-53	up	NA	Catalyzes xyloglucan endohydrolysis (XEH) and or endotransglycosylation (XET). Cleaves and religates xyloglucan polymers, an essential constituent of the primary cell wall, and thereby participates in cell wall construction of growing tissues	17.09	16.615	11.554	93.803	101.777	103.009
FxaC_21g17890	2.72214	2.25442e-23	1.85762e-21	up	NA	CYSTM1 family protein A-like	7.099	5.347	8.783	49.22	46.677	42.237
FxaC_15g08580	2.72082	0.000303902	0.00260669	up	NA	Alpha beta hydrolase domain-containing protein	0.173	0.039	0.198	0.821	1.052	0.75
FxaC_25g19230	2.70588	0.00907448	0.0438339	up	NA	SANT SWI3, ADA2, N-CoR and TFIIIB'' DNA-binding domains	0.037	0.101	0.043	0.355	0.21	0.648
FxaC_8g11120	2.69913	1.33929e-12	4.993e-11	up	NA	No apical meristem-associated C-terminal domain	0.713	1.79	1.991	5.09	12.725	11.142
FxaC_24g01680	2.69849	0.000189265	0.00173775	up	NA	Wax ester synthase-like Acyl-CoA acyltransferase domain	0.07	0.189	0.08	0.845	0.717	0.68
FxaC_22g51060	2.69664	2.47744e-08	5.23739e-07	up	NA	No apical meristem-associated C-terminal domain	0.919	0.489	0.062	3.302	3.635	2.749
FxaC_23g30560	2.69506	4.2248e-05	0.000465659	up	NA	PAR1 protein	0.589	0.213	0	1.799	1.705	1.784
FxaC_22g17670	2.68361	8.27875e-05	0.000846228	up	NA	Involved in the biogenesis of the 60S ribosomal subunit	0.093	0.084	0.177	0.783	0.868	0.57
FxaC_4g22590	2.66727	0.00363335	0.0209281	up	NA	disease resistance	0.06	0.027	0.102	0.345	0.333	0.483
FxaC_22g15660	2.65075	1.60079e-40	2.71521e-38	up	NA	Belongs to the UDP-glycosyltransferase family	1.451	2.015	1.697	11.514	9.449	11.521
FxaC_1g11360	2.6498	0.00506028	0.0275264	up	NA	ankyrin repeat-containing protein	0	0.077	0.098	0.361	0.294	0.433
FxaC_17g47070	2.64044	7.2962e-07	1.20548e-05	up	NA	No apical meristem-associated C-terminal domain	0.713	0.286	0.814	5.758	2.441	2.914
FxaC_6g23390	2.6388	1.11064e-15	5.59263e-14	up	NA	CLAVATA3 ESR (CLE)-related protein	1.09	0.778	1.245	4.834	7.286	7.013
FxaC_20g06470	2.63589	0.0067868	0.0348199	up	NA	mediator of RNA polymerase II transcription subunit	0.074	0.1	0.042	0.545	0.655	0.16
FxaC_19g04210	2.63125	1.99628e-28	2.16453e-26	up	NA	Late embryogenesis abundant protein	0.598	0.457	0.42	2.923	3.293	2.92
FxaC_9g43671	2.62907	0.00529072	0.0285683	up	NA	protein modification by small protein removal	0.893	0.135	0	1.254	3.059	2.094
FxaC_20g02720	2.62508	0.000155726	0.00146361	up	NA	Protein of unknown function (DUF3741)	0.065	0.098	0.074	0.64	0.365	0.47
FxaC_19g03330	2.61794	2.17969e-16	1.15895e-14	up	NA	Late embryogenesis abundant protein	0.424	0.732	1.322	5.242	5.224	4.466
FxaC_16g25020	2.61735	8.05838e-10	2.15817e-08	up	NA	Protein of unknown function (DUF563)	0.28	0.338	0.285	1.574	1.948	2.021
FxaC_21g49090	2.61602	0.00116873	0.00818169	up	NA	Belongs to the phosphoglycerate kinase family	0.13	0	0.119	0.44	0.341	0.706
FxaC_17g47540	2.61308	0.00512607	0.0278087	up	NA	12-oxophytodienoate reductase	0.06	0.162	0.137	0.945	0.67	0.582
FxaC_3g24200	2.60916	0.00503367	0.027408	up	NA	NA	0.435	0.197	0.745	3.207	3.046	1.882
FxaC_6g08000	2.60284	0.00237417	0.0147313	up	NA	NA	1.447	0	0.551	3.047	4.953	3.913
FxaC_15g11860	2.60076	0.00627894	0.0327079	up	NA	G-type lectin S-receptor-like serine threonine-protein kinase	0.019	0.026	0.011	0.08	0.088	0.174
FxaC_18g42910	2.5992	0.001052	0.00750067	up	NA	late embryogenesis abundant	0.065	0.352	0.148	1.435	1.211	0.842
FxaC_15g19050	2.59663	0.000863976	0.00635536	up	NA	Wall-associated receptor kinase	0.303	0.684	0.345	3.664	2.542	1.963
FxaC_21g53640	2.5896	0.00390345	0.0222368	up	NA	PAR1 protein	0.065	0.177	0.224	0.62	0.611	1.557
FxaC_13g26190	2.5773	2.63351e-06	3.89017e-05	up	NA	Major allergen Pru	0.965	1.37	0.315	7.111	4.76	4.323
FxaC_11g08721	2.56646	2.97561e-33	4.00492e-31	up	NA	Belongs to the oxygen-dependent FAD-linked oxidoreductase family	2.021	2.131	1.779	10.019	14.347	10.747
FxaC_14g19470	2.56536	7.69003e-118	5.01225e-115	up	NA	Major allergen Pru	11.308	11.506	10.586	67.814	58.855	70.992
FxaC_7g25980	2.56051	1.31332e-184	1.69298e-181	up	NA	Indole-3-acetic acid-induced protein	24.147	25.172	25.656	158.259	135.208	147.721
FxaC_9g40490	2.54717	5.39392e-76	2.14312e-73	up	NA	Belongs to the SKP1 family	6.601	11.166	10.651	59.823	51.796	54.111
FxaC_8g15260	2.54038	0.00829178	0.0408179	up	NA	NA	0.126	0.456	0.144	1.327	1.765	1.227
FxaC_16g01770	2.53807	8.65193e-23	6.95138e-21	up	KCS2	3-ketoacyl-CoA synthase	0.758	0.713	1.316	5.399	5.013	5.513
FxaC_18g19330	2.52456	0.00804895	0.0398525	up	NA	Glycosyltransferase Family 4	0.07	0.096	0.04	0.371	0.526	0.305
FxaC_5g14470	2.52189	0.000146559	0.00138894	up	NA	Belongs to the iron ascorbate-dependent oxidoreductase family	0.295	0.152	0.145	0.533	1.536	1.323
FxaC_17g11170	2.52166	0.000160668	0.00150301	up	NA	Cyclic phosphodiesterase-like	0.161	0.116	0.11	0.609	0.81	0.799
FxaC_21g16161	2.51986	1.4295e-05	0.00017914	up	NA	Calcium-transporting ATPase 12, plasma membrane-type-like	0.451	0.34	0.515	3.564	1.826	2.034
FxaC_5g27900	2.51419	0.000517765	0.00411044	up	NA	Family of unknown function (DUF5306)	0	0.468	0.423	2.261	1.383	1.441
FxaC_20g12290	2.51344	3.92855e-05	0.000436824	up	NA	Mediates both low-affinity uptake and efflux of sugar across the membrane	0.085	0.309	0.244	1.215	1.236	1.201
FxaC_28g10260	2.51083	0.00048706	0.00389977	up	NA	Belongs to the protein kinase superfamily. Ser Thr protein kinase family	0.085	0.026	0.048	0.417	0.251	0.229
FxaC_17g03350	2.50746	0.00771373	0.0385315	up	NA	PPR repeat family	0.481	0.072	0	0.928	1.122	1.126
FxaC_22g63240	2.50237	0.00280405	0.0169244	up	NA	Belongs to the TRAFAC class myosin-kinesin ATPase superfamily. Kinesin family	0.14	0.169	0.053	0.492	0.741	0.859
FxaC_4g09890	2.49975	9.71559e-08	1.87489e-06	up	NA	No apical meristem-associated C-terminal domain	0.475	0.573	0.995	3.671	3.995	3.685
FxaC_6g38370	2.49856	0.000393751	0.00325231	up	NA	Growth-regulating factor	0.139	0.151	0.032	0.848	0.441	0.571
FxaC_12g49620	2.49826	0.00144647	0.00976474	up	NA	PDDEXK-like family of unknown function	0.165	0	0.439	0.867	1.076	1.306
FxaC_26g24592	2.49695	5.50016e-20	3.73605e-18	up	NA	elicitor-responsive protein	1.437	1.249	3.156	11.643	9.445	11.242
FxaC_21g03920	2.4963	0.0101626	0.0479363	up	NA	glycerol-3-phosphate dehydrogenase NAD(	0.038	0.138	0.044	0.363	0.536	0.372
FxaC_1g16971	2.49613	8.83231e-05	0.000895723	up	NA	disease resistance	0.242	0.121	0.031	0.651	0.903	0.697
FxaC_27g24341	2.48991	8.24301e-05	0.000842885	up	NA	NA	2.071	2.941	0.338	6.853	17.4	6.4
FxaC_24g24770	2.48352	3.63739e-15	1.73521e-13	up	NA	(-)-alpha-pinene synthase-like	0.517	0.934	1.044	5.527	4.009	4.344
FxaC_7g37460	2.4814	0.00468613	0.0258844	up	NA	ABC transporter F family member	0.095	0.143	0	0.3	0.561	0.513
FxaC_22g17780	2.4807	0.00102159	0.00731801	up	NA	NA	1.447	0.218	0.826	4.571	5.179	3.913
FxaC_22g17010	2.46447	3.81258e-24	3.28518e-22	up	NA	Catalyzes xyloglucan endohydrolysis (XEH) and or endotransglycosylation (XET). Cleaves and religates xyloglucan polymers, an essential constituent of the primary cell wall, and thereby participates in cell wall construction of growing tissues	1.131	2.369	2.582	11.962	11.181	10.229
FxaC_4g23910	2.46258	0.00123326	0.00856668	up	NA	acetyltransferase At3g50280-like	0.18	0.272	0.137	1.52	0.674	1.106
FxaC_7g34120	2.45299	1.9078e-12	6.9823e-11	up	NA	Growth-regulating factor	0.555	0.301	0.475	2.279	2.383	2.551
FxaC_13g01460	2.44555	5.74497e-05	0.0006134	up	NA	eukaryotic translation initiation factor	0.113	0.102	0.226	0.775	0.872	0.704
FxaC_11g27870	2.44127	0.00132322	0.0090836	up	NA	NA	0.693	0.209	1.847	6.814	2.589	5
FxaC_10g13960	2.43821	5.82117e-16	2.98568e-14	up	NA	Polygalacturonase QRT3-like	0.535	0.725	0.954	3.661	3.777	4.448
FxaC_9g38031	2.42501	0.000557935	0.00438494	up	NA	F-box kelch-repeat protein At3g23880-like	0.29	0.472	0	1.774	1.518	0.942
FxaC_8g29390	2.42161	1.18818e-10	3.54734e-09	up	MCM9	Belongs to the MCM family	0.514	0.658	0.734	3.656	2.401	4.126
FxaC_22g11550	2.41954	0.00156241	0.0103831	up	NA	proline-rich receptor-like protein kinase	0.133	0.72	0.455	2.658	2.109	2.299
FxaC_16g30981	2.41358	2.83668e-07	5.08192e-06	up	NA	Pentatricopeptide repeat-containing protein At5g13770	0.253	0.166	0.236	1.5	0.751	1.218
FxaC_12g03060	2.40987	3.54666e-08	7.31123e-07	up	NA	No apical meristem-associated C-terminal domain	0.668	1.027	0.534	3.378	3.12	5.494
FxaC_23g39721	2.40829	2.23475e-52	5.37907e-50	up	NA	NA	2.106	2.131	2.978	14.076	11.356	12.533
FxaC_5g44350	2.40739	1.27468e-06	2.01029e-05	up	NA	No apical meristem-associated C-terminal domain	0.634	0.501	0.814	3.421	2.441	4.371
FxaC_23g38460	2.40367	9.26538e-65	2.88965e-62	up	NA	NA	3.857	4.103	3.389	22.218	16.762	21.184
FxaC_8g25650	2.4036	0.00125995	0.00871763	up	NA	No apical meristem-associated C-terminal domain	0.396	0.358	0.09	1.085	1.332	2.143
FxaC_6g43540	2.39904	0.00152486	0.0101732	up	NA	RING-type E3 ubiquitin transferase	0.052	0.047	0.03	0.248	0.159	0.283
FxaC_5g39351	2.39153	0.00267615	0.0162931	up	NA	Interferon-related developmental regulator	1.232	0.318	0.201	4.265	2.137	2.857
FxaC_6g10270	2.39136	0.00590656	0.0312195	up	NA	(-)-alpha-pinene synthase-like	0.063	0.057	0.145	0.467	0.68	0.206
FxaC_12g13710	2.39116	8.55865e-18	5.05579e-16	up	NA	receptor-like serine threonine-protein kinase	0.68	0.856	0.416	3.681	3.468	3.203
FxaC_9g43321	2.38837	0.00114454	0.00804381	up	NA	Belongs to the oxygen-dependent FAD-linked oxidoreductase family	0.042	0.304	0.192	0.709	1.572	0.546
FxaC_6g30680	2.38423	0.00148873	0.00998675	up	rps28	ribosomal protein	0.352	1.114	0.402	2.225	4.274	3.428
FxaC_24g04210	2.38393	1.45193e-06	2.26472e-05	up	NA	NA	0.296	0.241	0.169	1.495	0.994	1.215
FxaC_18g37200	2.37395	0.000228679	0.00204398	up	NA	NA	0.104	0.164	0.089	0.492	0.703	0.674
FxaC_23g00120	2.37116	2.39107e-11	7.68442e-10	up	NA	Catalyzes xyloglucan endohydrolysis (XEH) and or endotransglycosylation (XET). Cleaves and religates xyloglucan polymers, an essential constituent of the primary cell wall, and thereby participates in cell wall construction of growing tissues	0.705	1.127	1.052	3.824	4.453	6.625
FxaC_21g27770	2.3703	2.0836e-16	1.10989e-14	up	NA	Pentatricopeptide repeat-containing protein	1.023	1.051	1.806	6.514	5.385	7.899
FxaC_23g40121	2.36865	5.63498e-41	9.78681e-39	up	NA	Zinc finger BED domain-containing protein	1.703	1.864	2.184	10.292	9.404	9.828
FxaC_26g12200	2.36738	0.000154451	0.00145305	up	NA	sodium-coupled neutral amino acid transporter	0.124	0.09	0.17	0.445	0.673	0.834
FxaC_25g45280	2.36729	0.00036429	0.00304322	up	NA	Protein NRT1 PTR FAMILY	0.282	0.159	0.04	0.892	0.758	0.878
FxaC_17g48880	2.36005	0.00447146	0.024881	up	NA	Pentatricopeptide repeat-containing protein	0.017	0.093	0.039	0.181	0.32	0.278
FxaC_18g04510	2.35926	0.000667648	0.00511755	up	NA	Phosphate-induced protein 1 conserved region	0.134	0.323	0.102	0.705	1.25	0.966
FxaC_21g29650	2.35674	0.00167204	0.010982	up	NA	NA	0.292	0.132	0.333	1.382	1.157	1.262
FxaC_21g01770	2.35614	1.22607e-13	5.08021e-12	up	NA	Glycerophosphodiester phosphodiesterase	0.65	0.567	0.486	4.177	2.113	2.448
FxaC_24g29040	2.35377	2.39387e-170	2.77733e-167	up	PGIP2	Polygalacturonase	13.17	15.197	14.455	73.092	72.523	72.904
FxaC_24g48730	2.33856	1.00566e-13	4.21183e-12	up	NA	UDP-Glycosyltransferase	0.291	0.563	0.45	2.339	2.268	1.999
FxaC_5g24230	2.33389	1.08015e-13	4.5008e-12	up	NA	Introduction of a cis double bond between carbons of the acyl chain	0.852	1.418	0.717	5.381	5.608	4.218
FxaC_8g14520	2.33269	8.88299e-06	0.000116847	up	NA	beta-galactosidase	0.197	0.198	0.075	0.854	0.839	0.711
FxaC_13g23390	2.33113	0.00129202	0.00890442	up	NA	Nudix hydrolase	0.162	0.088	0.111	0.681	0.664	0.455
FxaC_12g11110	2.32993	4.43854e-13	1.74087e-11	up	NA	Belongs to the MIP aquaporin (TC 1.A.8) family	1.072	1.184	1.224	4.89	5.781	6.762
FxaC_17g02120	2.32424	6.7036e-06	9.07936e-05	up	NA	thaumatin-like protein	0.437	0.691	0.25	2.359	1.48	3.192
FxaC_20g38862	2.32406	4.28271e-11	1.34145e-09	up	NA	NA	0.797	0.644	0.575	3.577	2.859	3.675
FxaC_25g07290	2.32214	2.29442e-16	1.21772e-14	up	NA	Protein ZINC INDUCED	0.803	0.813	0.77	3.719	4.497	3.681
FxaC_5g09210	2.32053	0.000101768	0.00101242	up	NA	Histone-lysine N-methyltransferase	0.118	0.285	0.27	1.413	0.885	1.068
FxaC_17g51680	2.3151	1.17745e-98	6.44364e-96	up	NA	Protein of unknown function (DUF563)	6.761	6.741	6.208	32.707	29.741	35.603
FxaC_20g04450	2.30758	0.00750844	0.0377138	up	NA	Late embryogenesis abundant protein	0.062	0.394	0.071	0.853	1.164	0.674
FxaC_22g55071	2.30046	6.47553e-30	7.45316e-28	up	NA	Belongs to the GST superfamily	4.254	5.768	5.437	23.364	26.768	25.861
FxaC_27g01140	2.29897	3.21758e-97	1.72823e-94	up	NA	Belongs to the multi antimicrobial extrusion (MATE) (TC 2.A.66.1) family	5.838	5.128	5.404	25.463	24.422	30.458
FxaC_9g10440	2.29862	0.00486465	0.0266875	up	NA	Cytochrome p450	0.105	0.76	0.24	0.775	2.16	2.616
FxaC_23g01410	2.29671	2.73536e-12	9.83119e-11	up	NA	plastid-lipid-associated protein 10	0.723	0.757	0.609	3.849	3.271	3.171
FxaC_9g15480	2.29585	4.38691e-11	1.36891e-09	up	NA	LOB domain-containing protein	1.13	1.236	0.883	5.7	6.498	3.796
FxaC_25g33310	2.29294	0.00321838	0.0189423	up	NA	NA	0.078	0.78	0.09	1.653	2.125	1.019
FxaC_14g28480	2.29261	2.87154e-29	3.2282e-27	up	NA	Pentatricopeptide repeat-containing protein	1.47	2.254	1.643	7.608	9.223	9.544
FxaC_8g36421	2.28462	0.00257079	0.0157492	up	NA	protein FAR1-RELATED SEQUENCE	0.09	0.135	0.103	0.725	0.615	0.259
FxaC_13g13010	2.28085	5.23385e-14	2.25733e-12	up	NA	Belongs to the multi antimicrobial extrusion (MATE) (TC 2.A.66.1) family	3.408	3.199	4.304	23.571	12.453	16.802
FxaC_12g48921	2.2757	1.09704e-15	5.53335e-14	up	44652	5'-adenylylsulfate reductase	4.515	8.695	8.072	23.157	42.162	37.378
FxaC_23g49570	2.27526	0.000466278	0.00376089	up	NA	NA	0.174	0.09	0.114	0.578	0.861	0.378
FxaC_9g02510	2.27384	3.61359e-05	0.000405456	up	NA	NA	0.258	0.103	0.229	0.874	1.096	0.836
FxaC_9g21890	2.27286	3.75636e-14	1.63468e-12	up	NA	ABC transporter G family member	0.52	0.581	0.537	2.527	2.911	2.462
FxaC_11g09100	2.26604	0.000234567	0.00208891	up	NA	CRAL/TRIO, N-terminal region	0.216	0.163	0.206	0.683	1.246	0.858
FxaC_17g52942	2.26572	1.36745e-72	5.18459e-70	up	NA	NA	4.749	5.396	4.92	26.829	23.153	22.42
FxaC_24g39690	2.26401	4.62038e-12	1.61948e-10	up	NA	G-type lectin S-receptor-like serine threonine-protein kinase	0.462	0.395	0.583	2.098	2.042	2.707
FxaC_19g04250	2.25225	0.000192367	0.00176148	up	NA	late embryogenesis abundant	0.133	0.662	0.38	1.892	1.678	2.088
FxaC_1g24150	2.24792	4.30897e-13	1.6912e-11	up	NA	Belongs to the UDP-glycosyltransferase family	1.07	1.234	0.548	3.652	4.375	5.667
FxaC_9g04920	2.24658	0.00937894	0.0449936	up	NA	G-type lectin S-receptor-like serine threonine-protein kinase	0.138	0.063	0	0.316	0.258	0.399
FxaC_17g24660	2.24509	7.86544e-05	0.0008097	up	NA	U1-like zinc finger	0.118	0.284	0.359	1.325	1.101	1.148
FxaC_22g17160	2.24219	9.46089e-10	2.50716e-08	up	NA	BED zinc finger	1.94	1.144	0.963	5.774	7.089	6.296
FxaC_27g30850	2.23029	2.3504e-22	1.82035e-20	up	NA	5'-3' exoribonuclease	0.717	1.35	0.978	4.111	4.556	5.666
FxaC_8g09690	2.22935	0.000948547	0.00687288	up	NA	U-box domain-containing protein	0.124	0.089	0.113	0.443	0.462	0.616
FxaC_8g07830	2.2029	5.43628e-51	1.26648e-48	up	NA	Thaumatin-like protein	4.01	4.156	4.541	20.135	16.303	21.879
FxaC_5g13370	2.20182	0.00343476	0.0199927	up	NA	Transmembrane emp24 domain-containing protein	0.171	0.257	0.195	0.6	1.223	1.047
FxaC_28g09930	2.19898	3.12511e-07	5.55576e-06	up	NA	NA	3.273	5.588	3.323	20.3	17.658	18.49
FxaC_3g15320	2.19849	1.00069e-29	1.14948e-27	up	NA	Zinc finger BED domain-containing protein	1.598	1.629	1.925	8.907	7.191	7.42
FxaC_24g57360	2.19824	1.56485e-57	4.26175e-55	up	NA	vacuolar amino acid transporter	4.677	4	4.109	18.944	18.576	21.015
FxaC_7g18940	2.19817	2.07652e-05	0.000248929	up	NA	Tetratricopeptide repeat	0.432	0.39	0.329	2.224	1.21	1.869
FxaC_2g07260	2.19451	0.00832396	0.0409381	up	NA	NA	0.322	3.487	0	5.079	7.805	5.217
FxaC_25g45260	2.18926	0.00138442	0.00941484	up	NA	Protein NRT1 PTR FAMILY	0.094	0.597	0.108	0.696	1.41	1.634
FxaC_6g41940	2.18892	0.00712756	0.0361766	up	NA	U-box domain-containing protein	0.046	0.063	0.106	0.343	0.347	0.277
FxaC_21g11120	2.18854	6.70188e-09	1.55819e-07	up	NA	tryptophan synthase beta chain	0.568	0.362	0.611	2.041	2.121	2.783
FxaC_21g31830	2.18673	0.00332968	0.0194984	up	NA	Palmitoyl-monogalactosyldiacylglycerol delta-7 desaturase, chloroplastic-like	0.099	0.15	0.113	0.418	0.556	0.68
FxaC_13g17812	2.18468	0.00114152	0.00802604	up	NA	receptor-like protein kinase	0.033	0.104	0.094	0.33	0.416	0.303
FxaC_14g06630	2.18389	0.00760337	0.0380917	up	NA	NA	0.304	0.642	0.116	2.671	0.758	1.536
FxaC_18g00510	2.18138	3.32004e-24	2.86595e-22	up	NA	Late embryogenesis abundant protein	5.927	6.658	3.868	31.39	23.086	20.609
FxaC_13g26200	2.18114	0.000113904	0.0011165	up	NA	Major allergen Pru	0.608	0.755	0.174	2.08	2.483	2.548
FxaC_6g08320	2.18051	9.95712e-06	0.000129594	up	NA	Belongs to the iron ascorbate-dependent oxidoreductase family	0.152	0.301	0.45	1.372	0.906	1.77
FxaC_5g12300	2.17637	0.000290283	0.00250543	up	NA	Belongs to the peptidase A1 family	0.221	0.166	0.336	1.589	1.031	0.597
FxaC_6g43590	2.17268	2.32734e-17	1.3367e-15	up	NA	Thaumatin-like protein	1.606	1.377	1.27	5.986	5.538	7.663
FxaC_21g11210	2.17258	1.37096e-06	2.14766e-05	up	NA	Ring finger domain	0.89	0.671	0.763	3.594	4.087	2.729
FxaC_8g18680	2.17247	0.000342033	0.00288094	up	NA	Transcription factor	0.453	0.228	0.23	0.955	1.882	1.254
FxaC_25g25120	2.16974	0.0021561	0.0135979	up	NA	5'-3' exoribonuclease	0.087	0.215	0.049	0.182	0.586	0.843
FxaC_8g13570	2.15615	9.60707e-10	2.54357e-08	up	NA	Growth-regulating factor	0.453	0.716	0.582	2.801	1.691	3.336
FxaC_1g18390	2.15597	1.05652e-28	1.16075e-26	up	NA	Filament-like plant protein	0.929	1.259	0.786	4.434	4.35	4.555
FxaC_15g09041	2.15533	0.00126313	0.00873543	up	NA	Protein of unknown function (DUF1262)	0.179	0.282	0.153	0.752	1.042	0.966
FxaC_10g14940	2.15444	1.62121e-16	8.71589e-15	up	NA	calcium-transporting ATPase	0.602	0.526	0.986	3.215	2.869	3.193
FxaC_4g10920	2.15366	4.20005e-06	5.96281e-05	up	NA	Belongs to the cytochrome P450 family	0.626	0.248	0.447	2.349	1.242	2.243
FxaC_1g23300	2.15185	0.00279851	0.0169032	up	NA	NA	0.654	0.197	0.498	1.835	1.831	2.239
FxaC_12g15670	2.15051	5.45256e-05	0.000585302	up	NA	XS domain	0.478	0.259	0.327	1.359	1.784	1.55
FxaC_22g49440	2.15002	6.65641e-42	1.2029e-39	up	DOGT1	Belongs to the UDP-glycosyltransferase family	2.344	2.589	2.346	11.123	10.591	10.58
FxaC_28g08750	2.14702	1.41466e-07	2.65921e-06	up	NA	sodium-coupled neutral amino acid transporter	0.221	0.309	0.252	1.058	1.426	0.978
FxaC_7g19490	2.1396	0.0104401	0.0489588	up	NA	Glutathione transferase GST 23-like	0.159	0.048	0.302	0.669	0.642	0.858
FxaC_27g25820	2.13831	0.00317901	0.0187581	up	NA	Transcription elongation factor SPT5	0.186	0.084	0.106	0.719	0.464	0.47
FxaC_6g32340	2.13829	1.79094e-54	4.53671e-52	up	NA	beta-galactosidase	3.468	5.475	4.91	17.585	21.646	21.634
FxaC_1g17390	2.13491	1.75896e-70	6.25985e-68	up	NA	Mitogen-activated protein kinase kinase kinase	4.463	4.056	3.669	17.665	19.074	16.739
FxaC_21g07090	2.13343	0.00838714	0.0412034	up	NA	TMV resistance protein N-like	0.043	0.389	0.049	0.543	0.843	0.791
FxaC_19g20550	2.12551	0.000446976	0.00362588	up	NA	Ribose-phosphate pyrophosphokinase	0.361	0.196	0.165	1.104	0.54	1.524
FxaC_13g54180	2.12383	6.3049e-05	0.000665463	up	NA	calcium-transporting ATPase 13, plasma	0.267	0.069	0.044	0.509	0.641	0.509
FxaC_22g24750	2.1175	7.22613e-69	2.4371e-66	up	NA	Malonate--CoA	4.01	4.786	4.139	18.382	17.618	20.161
FxaC_14g05460	2.11725	0.00264695	0.0161527	up	NA	Pentatricopeptide repeat-containing protein	0.084	0.267	0.193	0.933	0.709	0.73
FxaC_6g31890	2.1146	1.12633e-32	1.48157e-30	up	LACS9	Long chain acyl-CoA synthetase 9	2.104	1.491	2.321	7.782	8.284	9.313
FxaC_6g19290	2.11198	0.0078699	0.0391397	up	NA	L-ascorbate oxidase homolog	0.101	0.092	0.347	1.316	0.852	0.11
FxaC_12g49000	2.09963	1.61192e-43	3.14835e-41	up	WRKY6	WRKY transcription factor	2.173	2.585	2.038	9.252	10.126	9.801
FxaC_22g59320	2.09671	4.49464e-06	6.34687e-05	up	NA	NA	0.169	0.433	0.354	1.127	1.736	1.219
FxaC_25g45090	2.09464	1.83871e-05	0.000223141	up	NA	sodium-coupled neutral amino acid transporter	0.33	0.41	0.33	1.521	1.541	1.518
FxaC_23g38430	2.0841	0.00405027	0.0229195	up	NA	TMV resistance protein N-like	0.038	0.103	0.109	0.22	0.32	0.514
FxaC_22g28540	2.07441	1.15335e-22	9.15245e-21	up	NA	receptor-like protein kinase	1.807	1.448	1.713	6.787	7.195	6.823
FxaC_5g07860	2.07115	7.67554e-174	9.08674e-171	up	NA	beta-galactosidase	34.679	29.686	29.762	124.285	133.002	137.314
FxaC_7g16390	2.07085	0.000293076	0.00252551	up	NA	Ca2 -binding protein (EF-Hand superfamily	0.17	0.179	0.194	0.747	0.821	0.706
FxaC_23g45251	2.06938	3.65444e-11	1.154e-09	up	NA	LRR receptor-like serine threonine-protein kinase	0.486	0.512	0.347	1.77	1.891	2.015
FxaC_16g16260	2.06862	7.09286e-13	2.7357e-11	up	NA	xylogalacturonan metabolic process	0.726	1.066	0.656	3.473	3.277	3.6
FxaC_1g00660	2.06761	7.41701e-27	7.46968e-25	up	NA	(-)-alpha-pinene synthase-like	2.391	2.073	1.919	10.242	8.839	7.654
FxaC_28g07180	2.06724	0.00967752	0.046155	up	NA	U-box domain-containing protein	0.022	0.117	0.098	0.499	0.261	0.233
FxaC_18g03940	2.06375	3.86891e-10	1.07952e-08	up	NA	response to abiotic stimulus	0.772	0.576	0.69	3.215	2.506	2.758
FxaC_17g56190	2.06132	3.87975e-09	9.38143e-08	up	NA	Late embryogenesis abundant protein	1.778	1.684	1.451	8.828	5.218	6.503
FxaC_22g22410	2.05999	5.42313e-05	0.00058279	up	NA	Hydroxyproline-rich glycoprotein family protein	0.425	0.179	0.162	1.164	0.873	1.165
FxaC_28g22370	2.05988	2.38787e-17	1.37011e-15	up	NA	anion transporter 2	0.946	1.283	0.871	4.678	3.829	4.493
FxaC_22g40850	2.05975	3.27405e-05	0.000372255	up	NA	NA	3.537	3.197	6.242	25.395	6.605	21.564
FxaC_22g00730	2.05554	1.91945e-05	0.000232	up	NA	Lysine histidine transporter	0.239	0.728	0.17	1.822	1.894	1.097
FxaC_2g05530	2.04828	1.19994e-06	1.89924e-05	up	NA	pectinesterase	0.415	1.313	0.533	3.442	2.906	3.142
FxaC_13g25870	2.04509	8.06078e-11	2.43922e-09	up	NA	NA	0.986	0.857	0.693	3.155	3.435	3.897
FxaC_22g06510	2.04331	0.000279215	0.00242288	up	NA	calcium-binding protein	0.776	1.003	0.507	3.855	2.796	2.88
FxaC_24g04350	2.04167	1.1339e-18	7.11866e-17	up	NA	GEM-like protein	1.462	2.039	1.718	7.524	7.022	6.96
FxaC_22g01420	2.0407	5.06326e-52	1.19884e-49	up	NA	Pentatricopeptide repeat-containing protein	3.627	4.709	3.583	16.34	16.772	16.037
FxaC_10g08240	2.03706	1.39036e-05	0.000174764	up	NA	NA	1.861	0.906	1.635	5.728	5.479	6.658
FxaC_25g20150	2.03551	6.89994e-10	1.86253e-08	up	NA	anion transporter 2	0.682	0.543	0.436	2.156	2.192	2.481
FxaC_17g03690	2.03449	0.0016057	0.0106233	up	NA	MIZ/SP-RING zinc finger	1.033	0.255	0.429	2.867	1.402	2.742
FxaC_7g01460	2.03165	0.00725188	0.0366844	up	NA	squalene	0.13	0.088	0.149	0.48	0.577	0.422
FxaC_9g11580	2.03074	5.03775e-07	8.5901e-06	up	NA	Belongs to the protein kinase superfamily. Ser Thr protein kinase family	0.409	0.185	0.35	0.947	1.317	1.548
FxaC_22g03310	2.02993	0.0022172	0.0139272	up	NA	Pentatricopeptide repeat-containing protein	0.11	0.1	0.42	0.852	0.687	0.955
FxaC_21g12160	2.02763	0.0046369	0.0256442	up	NA	Indole-3-acetic acid-amido synthetase	0.063	0.057	0.168	0.333	0.491	0.319
FxaC_25g31680	2.02431	1.24941e-15	6.24804e-14	up	NA	anion transporter 2	1.012	0.865	0.937	3.542	3.779	4.082
FxaC_28g01600	2.01667	2.53853e-06	3.77013e-05	up	NA	Auxin-induced protein	1.623	2.934	2.06	9.497	9.768	7.609
FxaC_26g35460	2.01658	8.12322e-09	1.86844e-07	up	WRI1	transcription factor	0.646	1.168	0.427	2.829	2.731	3.642
FxaC_10g03650	2.01192	0.00618809	0.0323975	up	NA	G-type lectin S-receptor-like serine threonine-protein kinase	0.018	0.081	0.144	0.322	0.252	0.389
FxaC_15g11530	2.00944	3.07173e-06	4.48497e-05	up	NA	dnaJ homolog subfamily C member	1.431	1.186	1.635	6.281	4.9	5.806
FxaC_23g48830	2.00858	1.3958e-13	5.7303e-12	up	NA	Protein TIC 20-IV, chloroplastic-like	1.696	1.533	2.137	6.652	7.208	7.528
FxaC_26g29360	2.00811	9.90533e-05	0.000989152	up	NA	Domain of unknown function	0.337	0.305	0.605	1.726	1.845	1.355
FxaC_21g01930	2.00281	2.15365e-50	4.91855e-48	up	NA	Pentatricopeptide repeat-containing protein	3.609	4.674	3.476	16.48	15.165	15.617
FxaC_5g45320	2.00121	1.21817e-24	1.08548e-22	up	NA	isoflavone	1.998	1.909	1.402	7.153	7.488	6.668
FxaC_6g09410	1.9984	0.00522211	0.0282478	up	mtRPL27a	50S ribosomal protein	0.392	0.177	0.299	1.308	1.343	0.778
FxaC_23g43000	1.99041	0.000508045	0.00404213	up	SNRNP200	U5 small nuclear ribonucleoprotein 200 kDa	0.062	0.111	0.047	0.389	0.22	0.278
FxaC_20g38020	1.98705	1.64586e-24	1.45504e-22	up	NA	Belongs to the multi antimicrobial extrusion (MATE) (TC 2.A.66.1) family	1.682	2.433	2.344	9.001	8.074	8.481
FxaC_21g51080	1.98108	0.00214858	0.0135635	up	NA	exocyst complex component	0.269	0.189	0.068	0.85	0.419	0.841
FxaC_9g16350	1.98047	1.84926e-07	3.40985e-06	up	NA	MLO-like protein	0.333	0.476	0.507	1.46	1.786	1.919
FxaC_21g28630	1.97387	5.37519e-22	4.09199e-20	up	NA	ankyrin repeat-containing protein	1.541	1.479	1.083	5.518	4.893	5.771
FxaC_9g13660	1.97381	3.34853e-11	1.06203e-09	up	NA	exocyst complex component	0.624	0.542	0.74	2.072	2.621	2.725
FxaC_9g15940	1.97088	1.32688e-131	9.99627e-129	up	NA	regulation of response to stimulus	22.8	22.755	25.798	89.157	90.677	98.6
FxaC_25g44770	1.96176	1.71383e-41	3.04029e-39	up	NA	cytosolic	5.378	4.861	6.392	22.842	19.19	22.327
FxaC_25g00800	1.95342	5.58317e-05	0.000598215	up	NA	Multiple C2 and transmembrane domain-containing protein	0.212	0.153	0.266	0.959	0.633	0.825
FxaC_25g07560	1.94868	3.96179e-09	9.56959e-08	up	WRI1	transcription factor	0.926	0.713	0.548	2.564	2.785	3.116
FxaC_22g00610	1.94772	3.8738e-05	0.000431316	up	NA	Glycerophosphodiester phosphodiesterase	0.407	0.469	0.296	2.028	1.245	1.282
FxaC_17g06310	1.94205	5.9779e-09	1.39997e-07	up	NA	Probable zinc-ribbon domain	0.515	0.311	0.414	1.789	1.622	1.322
FxaC_24g54190	1.94148	0.000710599	0.00539334	up	NA	Regulator of Vps4 activity in the MVB pathway	0.224	0.29	0.146	0.709	1.017	0.832
FxaC_10g03060	1.94072	0.00169005	0.011069	up	NA	f-box protein	0.178	0.536	0.406	1.937	1.163	1.219
FxaC_4g24770	1.93867	0.00970971	0.0462753	up	NA	disease resistance	0.186	0.075	0.024	0.391	0.482	0.223
FxaC_5g24260	1.93483	0.00475654	0.0261985	up	NA	proline-rich receptor-like protein kinase	0.422	0.305	0.482	1.866	1.339	1.369
FxaC_5g10340	1.93024	1.53778e-26	1.50684e-24	up	NA	Desiccation-related protein PCC13-62-like	5.956	3.803	3.994	17.724	17.653	16.905
FxaC_27g41671	1.92877	0.00963672	0.0459907	up	NA	E3 ubiquitin-protein ligase	0.364	0.438	0.692	2.17	1.358	2.098
FxaC_15g01230	1.92035	3.33381e-10	9.36066e-09	up	NA	eukaryotic translation initiation factor	0.834	0.528	0.794	3.045	2.518	2.526
FxaC_21g29990	1.91789	0.000273825	0.00238288	up	NA	Sulfate transporter	0.161	0.243	0.307	1.075	1.003	0.581
FxaC_10g05050	1.91348	2.01302e-227	3.2437e-224	up	44652	5'-adenylylsulfate reductase	34.217	33.045	30.637	123.329	117.786	127.249
FxaC_5g06670	1.91314	0.000597507	0.00465495	up	NA	NA	1.502	0.731	0.528	4.381	2.697	3.375
FxaC_21g58630	1.91059	0.000108877	0.00107212	up	WNK5	Serine threonine-protein kinase	0.264	0.119	0.302	1.021	0.638	0.882
FxaC_8g27030	1.90672	5.81393e-05	0.000620077	up	SUC1	Sucrose transport	0.691	0.136	0.343	1.361	1.46	1.528
FxaC_13g18410	1.90486	5.4439e-154	5.35246e-151	up	NA	Belongs to the multi antimicrobial extrusion (MATE) (TC 2.A.66.1) family	22.925	22.909	19.497	78.771	80.68	85.155
FxaC_23g40100	1.90338	3.4446e-15	1.65002e-13	up	NA	Cysteine synthase-like	1.968	3.649	3.919	14.188	8.81	12.554
FxaC_12g48920	1.90241	4.96317e-106	2.87909e-103	up	44652	5'-adenylylsulfate reductase	9.257	8.946	9.712	33.622	35.016	35.289
FxaC_6g42000	1.90208	1.07808e-18	6.78293e-17	up	NA	cyclic nucleotide-gated ion channel	1.12	1.163	1.333	4.189	4.382	4.87
FxaC_17g02760	1.89983	1.01838e-08	2.31032e-07	up	NA	Protein of unknown function (DUF3741)	0.406	0.812	0.215	1.937	1.542	1.943
FxaC_13g45370	1.89949	5.45909e-05	0.000585895	up	NA	Belongs to the nucleosome assembly protein (NAP) family	0.386	0.249	0.283	0.871	1.519	1.014
FxaC_13g12550	1.89841	4.01895e-10	1.11923e-08	up	NA	transcription factor	2.289	1.133	1.805	5.396	5.7	8.255
FxaC_1g20790	1.89698	0.00115441	0.00810045	up	NA	Auxin-binding protein	0.256	0.278	0.703	0.918	1.484	2.108
FxaC_21g43840	1.89643	1.63486e-56	4.37034e-54	up	NA	NA	6.369	6.901	6.855	25.241	24.934	24.558
FxaC_6g30850	1.89571	2.70267e-60	7.68526e-58	up	NA	NA	63.779	55.142	64.395	232.989	209.447	236.649
FxaC_19g05890	1.88698	1.29464e-08	2.89295e-07	up	NA	helix loop helix domain	1.396	2.244	1.595	7.679	6.301	5.454
FxaC_19g04172	1.88448	3.05021e-16	1.59262e-14	up	NA	Late embryogenesis abundant protein	1.765	2.309	2.175	8.413	7.242	7.385
FxaC_24g47100	1.88374	0.00015542	0.00146146	up	NA	Transcription factor that specifically binds AT-rich DNA sequences related to the nuclear matrix attachment regions (MARs)	0.499	1.127	0.759	3.238	2.56	3.056
FxaC_13g17980	1.88272	1.03346e-11	3.48545e-10	up	NA	transcription factor	1.838	1.025	1.384	4.53	4.747	6.303
FxaC_10g18780	1.87568	0.00016386	0.00152893	up	NA	Protein trichome birefringence-like 42	0.486	0.679	0.202	1.86	1.938	1.29
FxaC_7g23490	1.87558	0.00947365	0.0453755	up	NA	Transcription factor	0.395	0	0.451	0.884	1.014	1.122
FxaC_24g52580	1.8719	3.49499e-07	6.15298e-06	up	NA	synthase	0.425	0.453	0.264	1.219	1.117	1.879
FxaC_20g29670	1.86925	3.63664e-15	1.73521e-13	up	NA	Encoded by	1.608	2.654	1.397	5.964	7.442	7.411
FxaC_23g28050	1.86887	6.08996e-05	0.000644658	up	NA	Belongs to the heat shock protein 70 family	0.825	0.895	0.942	3.474	3.696	2.498
FxaC_15g02290	1.86759	0.00238302	0.0147783	up	UGT74B1	Belongs to the UDP-glycosyltransferase family	0.124	0.562	0.568	1.767	1.509	1.277
FxaC_9g14090	1.86755	9.55898e-19	6.04697e-17	up	NA	Zinc finger protein	2.817	3.848	4.004	12.001	12.569	14.223
FxaC_4g11050	1.86692	0.00655768	0.0338619	up	NA	Zeaxanthin epoxidase, chloroplastic-like	0.238	0.287	0.091	0.543	0.666	1.072
FxaC_16g24250	1.86458	1.80184e-06	2.75859e-05	up	NA	6-phosphogluconolactonase	0.424	0.558	0.969	2.641	2.234	2.129
FxaC_20g12460	1.86379	0.00359658	0.0207534	up	NA	serine threonine-protein kinase At1g18390 isoform X1	0.056	0.113	0.079	0.234	0.428	0.24
FxaC_22g17000	1.86269	6.51434e-18	3.88776e-16	up	NA	Catalyzes xyloglucan endohydrolysis (XEH) and or endotransglycosylation (XET). Cleaves and religates xyloglucan polymers, an essential constituent of the primary cell wall, and thereby participates in cell wall construction of growing tissues	2.362	3.435	3.343	12.277	11.748	9.11
FxaC_3g04850	1.86222	0.000338524	0.00285718	up	NA	Histone-lysine n-methyltransferase	1.783	1.253	2.488	4.798	8.508	6.428
FxaC_25g04470	1.86	2.24581e-14	9.96764e-13	up	NA	Belongs to the MIP aquaporin (TC 1.A.8) family	2.509	2.732	1.889	9.67	7.828	8.514
FxaC_23g12560	1.85781	0.00566479	0.0301697	up	NA	source UniProtKB	0.11	0.694	1.252	2.656	2.867	1.779
FxaC_22g24360	1.85483	1.76869e-21	1.3137e-19	up	NA	ankyrin repeat-containing protein	1.609	1.723	1.329	5.502	5.641	5.759
FxaC_24g18550	1.85455	5.83849e-09	1.37231e-07	up	NA	phosphatase 2C	0.467	0.462	0.787	2.06	2.325	1.731
FxaC_23g14720	1.85343	0.00116855	0.00818169	up	NA	G-type lectin S-receptor-like serine threonine-protein kinase	0.164	0.272	0.156	0.749	0.843	0.562
FxaC_25g30681	1.85341	5.49074e-25	4.96899e-23	up	NA	elicitor-responsive protein	2.981	4.365	4.352	15.258	11.379	15.55
FxaC_21g66740	1.84666	4.05959e-20	2.77377e-18	up	NA	Cysteine synthase-like	2.502	4.259	2.715	10.935	12.538	10.736
FxaC_22g72300	1.84652	0.0041471	0.023388	up	WNK5	Serine threonine-protein kinase	0.109	0.237	0.05	0.483	0.407	0.567
FxaC_8g09641	1.84345	3.00159e-08	6.28103e-07	up	NA	cyclic nucleotide-gated ion channel	0.633	0.445	0.428	1.728	1.795	1.877
FxaC_18g36900	1.84274	0.00148524	0.00997421	up	NA	ethylene-responsive transcription factor	0.086	0.078	0.148	0.469	0.322	0.311
FxaC_23g16580	1.84273	0.00207006	0.013151	up	NA	DTW domain-containing protein	0.575	0.831	0.788	2.542	2.576	2.736
FxaC_13g24510	1.8388	3.28569e-07	5.80743e-06	up	NA	NA	0.276	0.187	0.505	0.888	1.226	1.286
FxaC_25g01970	1.83745	7.30766e-07	1.20703e-05	up	NA	NA	3.475	7.006	4.274	18.578	15.474	19.083
FxaC_8g33670	1.83595	1.12187e-11	3.77267e-10	up	NA	Belongs to the UDP-glycosyltransferase family	1.162	0.908	1.111	3.736	4.28	3.26
FxaC_22g04200	1.83407	1.97566e-07	3.62676e-06	up	AO	Catalyzes the oxidation of L-aspartate to iminoaspartate	0.287	0.23	0.139	0.791	0.783	0.776
FxaC_15g05500	1.83262	0.00758155	0.0380021	up	NA	NA	0.564	0.191	0.322	1.336	1.251	1.22
FxaC_23g40321	1.82636	3.53342e-17	1.99581e-15	up	NA	receptor-like protein	0.952	1.122	0.757	3.241	3.08	3.771
FxaC_26g13370	1.82466	1.56253e-07	2.91169e-06	up	NA	regulation of endocannabinoid signaling pathway	1.603	1.035	2.353	5.787	6.058	5.532
FxaC_3g10970	1.82418	0.00541321	0.0291053	up	NA	calcium-binding protein	0.182	0.536	0.156	1.537	0.639	0.987
FxaC_28g15280	1.82378	0.000118894	0.00115739	up	RPL23a	Belongs to the universal ribosomal protein uL23 family	2.6	4.23	0.792	6.023	9.224	12.187
FxaC_22g12750	1.82347	0.00183602	0.0118722	up	NA	disease resistance	0.087	0.275	0.124	0.641	0.446	0.658
FxaC_18g24120	1.82151	8.64047e-14	3.65058e-12	up	NA	Belongs to the iron ascorbate-dependent oxidoreductase family	3.053	4.168	2.135	10.829	9.717	12.808
FxaC_7g06600	1.81735	0.000405282	0.0033305	up	NA	BURP domain-containing protein	0.795	1.039	0.808	1.862	4.374	3.06
FxaC_10g37260	1.81688	5.86104e-18	3.51233e-16	up	NA	Glutamate-gated receptor that probably acts as non- selective cation channel	1.116	1.444	1.274	4.217	5.148	4.118
FxaC_19g03300	1.81385	3.43534e-05	0.000388159	up	NA	Late embryogenesis abundant protein	0.869	1.178	0.744	4.119	2.637	3.134
FxaC_14g00040	1.81126	8.05916e-90	3.89586e-87	up	LPR2	Belongs to the multicopper oxidase family	11.685	10.505	10.576	39.142	36.027	39.592
FxaC_7g11170	1.80735	0.0103335	0.0485805	up	NA	NA	0.378	1.109	0.108	1.392	2.292	2.042
FxaC_13g20130	1.80476	1.45949e-13	5.97484e-12	up	NA	WD domain, G-beta repeat	2.896	2.261	3.082	10.469	8.851	9.257
FxaC_12g49460	1.80289	0.000100211	0.00099934	up	NA	E3 ubiquitin-protein ligase	0.61	0.168	0.303	1.507	1.064	1.176
FxaC_9g52160	1.8028	0.0066831	0.0344146	up	NA	G-type lectin S-receptor-like serine threonine-protein kinase	0.168	0.152	0.383	0.883	0.744	0.771
FxaC_6g10650	1.80245	1.00354e-05	0.000130496	up	NA	Belongs to the AAA ATPase family	0.773	0.699	0.52	2.827	2.081	2.067
FxaC_17g10170	1.80054	0.00117595	0.00822071	up	NA	Polysaccharide biosynthesis	0.412	0.532	0.403	1.611	1.813	1.273
FxaC_18g09090	1.80037	8.01253e-42	1.44347e-39	up	NA	Myb/SANT-like DNA-binding domain	14.288	11.283	10.65	42.372	40.165	43.522
FxaC_10g42380	1.79959	8.85766e-06	0.000116566	up	NA	Helicase	0.91	0.731	0.635	2.342	2.312	3.28
FxaC_9g22671	1.79916	5.3872e-16	2.7729e-14	up	NA	NA	2.276	1.937	2.294	7.239	7.836	7.436
FxaC_24g32950	1.7961	0.00289109	0.0173379	up	NA	disease resistance RPP13-like protein	0.222	0.086	0.508	1.172	0.564	1.031
FxaC_11g25770	1.79233	0.00995058	0.047178	up	NA	CCR4-associated factor 1 homolog	0.16	0.434	0.732	1.687	1.87	0.953
FxaC_26g05860	1.78769	0.0104122	0.0488636	up	NA	U-box domain-containing protein	0.499	0.526	0.19	1.575	1.241	1.438
FxaC_21g64621	1.78652	1.9922e-13	8.01427e-12	up	NA	NA	2.25	3.728	2.855	9.016	11.67	9.802
FxaC_25g37891	1.78616	7.4501e-27	7.48999e-25	up	NA	May be involved in modulation of pathogen defense and leaf cell death	2.476	2.393	2.828	8.934	8.24	9.238
FxaC_17g32840	1.78403	0.00581755	0.0308248	up	NA	Glycosyltransferase Family 4	0.162	0.205	0.185	0.478	0.787	0.631
FxaC_23g39330	1.78186	2.47047e-08	5.22837e-07	up	NA	f-box protein	0.877	1.11	1.152	4.063	3.234	3.462
FxaC_24g51700	1.77973	0.00970014	0.0462439	up	NA	NA	0.384	0.297	0.188	0.808	0.717	1.483
FxaC_22g35710	1.77898	8.52103e-06	0.000112699	up	NA	Seed dormancy control	0.817	0.219	0.933	2.167	2.6	1.866
FxaC_16g23080	1.77851	0.00407306	0.0230219	up	NA	Protein of unknown function (DUF1262)	0.285	0.258	0.233	0.601	0.913	1.146
FxaC_22g37260	1.77589	1.24529e-05	0.000158556	up	NA	Protein of unknown function (DUF620)	0.923	0.476	0.652	2.036	2.748	2.186
FxaC_13g21450	1.7741	2.11039e-11	6.83157e-10	up	NA	Belongs to the cytochrome P450 family	1.081	1.125	1.197	3.898	3.456	4.252
FxaC_12g14460	1.77292	4.23435e-10	1.1747e-08	up	NA	Heavy-metal-associated domain	1.292	1.363	1.23	3.947	4.384	4.939
FxaC_21g12040	1.77248	1.31634e-21	9.82745e-20	up	NA	Belongs to the class I-like SAM-binding methyltransferase superfamily. Cation-independent O- methyltransferase family	2.452	2.955	2.139	8.86	8.428	8.585
FxaC_21g12410	1.77231	3.32904e-26	3.20256e-24	up	NA	Protein TIC 20-IV, chloroplastic-like	5.368	4.643	5.01	17.143	16.816	17.171
FxaC_5g38340	1.77203	0.00892624	0.0432837	up	NA	source UniProtKB	0.742	0.469	0.085	1.797	1.178	1.525
FxaC_23g44520	1.77046	5.33776e-09	1.26228e-07	up	NA	Glycerophosphodiester phosphodiesterase	0.824	0.745	1.004	3.558	2.052	3.12
FxaC_14g07800	1.76988	1.03561e-09	2.72446e-08	up	NA	6-phosphogluconolactonase	1.121	1.17	1.724	4.406	5.115	4.013
FxaC_5g35311	1.76651	2.46465e-22	1.90375e-20	up	NA	Belongs to the iron ascorbate-dependent oxidoreductase family	3.304	2.824	2.912	11.575	8.686	10.451
FxaC_21g67240	1.76561	3.33357e-18	2.03555e-16	up	NA	NA	4.328	4.479	3.295	14.798	12.124	14.385
FxaC_25g01350	1.76445	1.34937e-87	6.36387e-85	up	NA	Belongs to the multi antimicrobial extrusion (MATE) (TC 2.A.66.1) family	10.619	10.084	11.075	33.873	34.309	39.388
FxaC_19g20880	1.76089	0.000303355	0.00260315	up	NA	NAC domain-containing protein	0.317	0.182	0.428	0.941	0.996	1.154
FxaC_17g15870	1.76056	0.00335633	0.0196149	up	NA	NA	0.694	0.837	0.793	2.682	1.945	3.255
FxaC_11g08291	1.75195	4.00555e-05	0.000444534	up	NA	Wall-associated receptor kinase	0.546	0.798	0.384	1.903	1.844	2.136
FxaC_24g08601	1.75029	0.0007807	0.00583378	up	NA	TMV resistance protein N-like	2.035	2.024	1.627	4.501	6.081	8.587
FxaC_2g09612	1.74893	6.28565e-11	1.92821e-09	up	NA	Belongs to the iron ascorbate-dependent oxidoreductase family	2.773	4.289	2.041	7.788	12.199	10.799
FxaC_27g14580	1.74703	0.00693044	0.0354209	up	NA	Protein cornichon homolog 4-like	0.463	0.418	0.302	1.322	1.79	0.858
FxaC_10g25980	1.74415	1.53248e-06	2.38085e-05	up	NA	Endoglucanase 11-like	2.762	0.858	0.739	5.318	4.675	4.622
FxaC_10g29530	1.74269	9.5883e-05	0.000961798	up	NA	RING-type E3 ubiquitin transferase	0.425	0.653	0.534	2.195	1.827	1.38
FxaC_19g05980	1.7402	0.000493534	0.00394345	up	NA	Transcription factor WER-like	0.377	0.341	0.754	1.639	1.409	1.786
FxaC_27g34680	1.73838	2.33717e-13	9.35659e-12	up	NA	5'-3' exoribonuclease	0.799	1.111	0.912	3.515	2.964	2.946
FxaC_21g14760	1.73644	0.00159147	0.0105436	up	NA	disease resistance	1.453	0.328	0.415	2.219	2.646	2.437
FxaC_20g14460	1.7343	1.9612e-06	2.97664e-05	up	NA	Ras GTPase-activating protein-binding protein	0.517	0.374	0.561	1.714	1.423	1.649
FxaC_22g28290	1.73429	0.00055162	0.00434355	up	NA	Nodulin-like	0.231	0.163	0.441	0.948	0.72	1.057
FxaC_14g13480	1.73423	5.08449e-10	1.39653e-08	up	NA	3-oxoacyl- acyl-carrier-protein reductase	0.474	0.659	0.707	2.263	2.092	1.734
FxaC_22g00040	1.73307	0.00152622	0.0101799	up	NA	calcium-binding protein	0.887	1.003	0.76	3.388	2.693	2.76
FxaC_17g35940	1.7326	1.04577e-16	5.72841e-15	up	NA	Encoded by	1.875	3.096	2.429	7.708	7.642	9.282
FxaC_21g06140	1.73121	2.30841e-05	0.000274291	up	NA	Gibberellin regulated protein	0.72	0.564	1.096	2.527	3.271	1.972
FxaC_8g03220	1.73105	4.31726e-11	1.35081e-09	up	LACS9	Long chain acyl-CoA synthetase 9	1.484	0.741	1.062	2.962	3.433	4.456
FxaC_26g41800	1.72836	1.97634e-49	4.40945e-47	up	NA	Belongs to the multi antimicrobial extrusion (MATE) (TC 2.A.66.1) family	5.377	6.236	7.213	18.752	21.315	21.977
FxaC_20g04451	1.72801	4.33586e-09	1.04019e-07	up	NA	Late embryogenesis abundant protein	1.277	2.425	2.407	7.332	6.62	6.218
FxaC_19g18930	1.72666	1.19744e-53	2.96847e-51	up	NA	Belongs to the iron ascorbate-dependent oxidoreductase family	12.639	13.496	14.008	42.515	40.433	49.554
FxaC_21g36180	1.72543	0.00506271	0.0275371	up	NA	G-type lectin S-receptor-like serine threonine-protein kinase	0.166	0.201	0.158	0.584	0.673	0.48
FxaC_18g33220	1.72522	0.00765057	0.0382753	up	NA	2-aminoethanethiol dioxygenase	0.331	0.747	0.063	1.218	1.338	1.311
FxaC_8g35850	1.72119	0.00018161	0.00167701	up	NA	Belongs to the GRAS family	0.319	0.498	0.232	1.038	1.11	1.349
FxaC_23g40950	1.72078	0.000234075	0.00208578	up	NA	NA	0.294	0.325	0.485	1.272	1.158	1.165
FxaC_23g49501	1.71983	5.24926e-06	7.28131e-05	up	NA	histone deacetylation	2.569	2.427	1.333	6.517	6.541	7.957
FxaC_21g32320	1.7181	0.000741298	0.00558902	up	NA	U-box domain-containing protein	0.204	0.211	0.6	1.383	1.063	0.821
FxaC_2g21700	1.71726	3.3513e-30	3.88811e-28	up	NA	heat shock factor protein	3.757	5.145	4.673	14.535	15.11	14.93
FxaC_17g45080	1.71676	4.41924e-131	3.28661e-128	up	NA	Belongs to the plant LTP family	28.841	28.406	28.631	99.066	85.016	97.599
FxaC_21g38810	1.71633	9.15845e-19	5.81261e-17	up	PGIP2	Polygalacturonase	3.16	3.972	3.158	11.855	10.28	11.75
FxaC_11g32080	1.71442	0.000327593	0.00277665	up	NA	Shugoshin C terminus	0.219	0.362	0.874	1.459	1.6	1.617
FxaC_3g28140	1.71379	2.6024e-22	2.00216e-20	up	NA	Zeaxanthin epoxidase, chloroplastic-like	2.529	3.341	2.475	8.311	8.459	10.671
FxaC_24g48680	1.71247	7.19103e-87	3.36407e-84	up	NA	UDP-Glycosyltransferase	17.326	18.779	15.981	57.641	52.842	60.254
FxaC_21g13240	1.70962	0.00350915	0.0203521	up	NA	NA	0.237	0.912	0.407	2.376	1.053	1.734
FxaC_10g39560	1.70953	1.38342e-05	0.000174118	up	NA	Zinc finger protein	0.934	0.964	1.295	3.793	3.176	3.391
FxaC_13g05150	1.70872	7.12653e-09	1.65153e-07	up	NA	transmembrane ascorbate ferrireductase	1.479	2.406	3.446	5.919	7.899	9.919
FxaC_25g02181	1.70688	2.82696e-66	9.1105e-64	up	NA	NAD(P)H-binding	24.572	29.173	25.512	86.073	79.118	93.493
FxaC_25g38170	1.70489	0.00724813	0.0366731	up	NA	NA	0.418	0.168	0.318	0.88	0.737	1.306
FxaC_19g20610	1.70236	5.9387e-22	4.50914e-20	up	NA	DDE superfamily endonuclease	7.546	6.752	5.688	19.311	23.04	22.692
FxaC_20g22080	1.70067	2.01749e-19	1.3254e-17	up	NA	Belongs to the iron ascorbate-dependent oxidoreductase family	5.733	4.506	4.199	15.554	14.314	17.055
FxaC_26g38230	1.69889	0.00335305	0.0196036	up	NA	Belongs to the MIP aquaporin (TC 1.A.8) family	0.353	0.479	0.47	1.301	1.758	1.146
FxaC_8g22650	1.69487	6.05755e-15	2.81565e-13	up	NA	L-ascorbate oxidase homolog	1.454	2.599	1.992	6.431	6.667	6.5
FxaC_6g08540	1.69313	0.00180918	0.0117222	up	NA	UPF0496 protein At4g34320-like	0.237	0.244	0.386	0.819	1.105	0.841
FxaC_11g40390	1.69307	0.00232565	0.0144876	up	NA	Belongs to the PdxS SNZ family	0.226	0.532	0.413	0.905	1.225	1.664
FxaC_23g16420	1.69219	0.0084738	0.0415594	up	NA	Heat Stress Transcription Factor	0.099	0.449	0.681	1.937	0.603	1.398
FxaC_23g61570	1.68518	1.37483e-40	2.35258e-38	up	NA	WRKY transcription factor	5.745	6.913	5.85	18.625	21.102	19.768
FxaC_8g33830	1.68458	1.46335e-05	0.000182828	up	NA	Belongs to the peptidase C1 family	0.643	0.549	0.53	1.88	1.867	1.777
FxaC_21g00350	1.684	1.71697e-08	3.74576e-07	up	NA	NA	4.462	4.379	2.621	12.756	10.953	13.378
FxaC_3g08210	1.68287	0.00714896	0.0362652	up	NA	Hydroxyproline-rich glycoprotein family protein	0.171	0.097	0.171	0.428	0.66	0.301
FxaC_22g68271	1.6823	4.21651e-32	5.38756e-30	up	NA	Protein FAR1-RELATED SEQUENCE	4.247	5.25	3.711	13.582	12.902	16.027
FxaC_15g05050	1.68214	0.000489299	0.003915	up	NA	Belongs to the peptidase S10 family	0.99	0.716	0.226	2.399	1.526	2.357
FxaC_10g18590	1.68051	1.95776e-12	7.15613e-11	up	NA	NA	3.082	4.326	3.295	14.433	9.612	10.356
FxaC_20g41040	1.67827	0.0076248	0.0381694	up	NA	Pentatricopeptide repeat-containing protein At1g19720-like	0.395	0.137	0.139	0.447	0.68	1.018
FxaC_28g23372	1.67793	5.59206e-41	9.74143e-39	up	NA	elicitor-responsive protein	11.602	10.778	12.944	38.581	32.301	41.663
FxaC_17g03590	1.67602	0.00148136	0.00995621	up	NA	late embryogenesis abundant	0.454	0.703	0.592	2.116	1.997	1.472
FxaC_3g06390	1.6742	1.1083e-05	0.000142395	up	NA	pectinesterase	0.704	0.848	0.858	2.323	2.454	2.894
FxaC_11g15870	1.67322	0.00831477	0.0409067	up	NA	Pentatricopeptide repeat-containing protein	0.261	0.177	0.186	0.825	0.426	0.741
FxaC_2g23440	1.67162	4.65645e-06	6.54351e-05	up	NA	UPF0553 protein-like	0.532	1.064	0.694	2.36	2.306	2.671
FxaC_26g23520	1.66801	9.88705e-09	2.24653e-07	up	NA	anion transporter 2	0.777	0.944	0.887	3.471	2.352	2.464
FxaC_24g53760	1.66799	0.00659576	0.0340222	up	NA	Protein FAR1-RELATED SEQUENCE	1.379	6.026	4.069	12.469	8.05	15.916
FxaC_22g14120	1.66358	0.00152419	0.0101699	up	NA	Calcium-transporting ATPase 12, plasma membrane-type-like	0.25	0.106	0.133	0.404	0.561	0.578
FxaC_26g35730	1.66323	1.40514e-14	6.36308e-13	up	NA	Protein ZINC INDUCED	2.273	1.781	2.007	6.32	5.094	7.737
FxaC_13g06410	1.65824	0.00409181	0.0231122	up	NA	Homeobox-leucine zipper protein	0.292	0.231	0.334	0.846	1.193	0.632
FxaC_20g06340	1.65632	1.96157e-12	7.16553e-11	up	NA	inactive poly ADP-ribose polymerase	2.466	2.156	1.524	7.196	6.38	5.861
FxaC_22g06110	1.65203	6.31477e-31	7.53732e-29	up	NA	vacuolar amino acid transporter	4.934	5.729	5.269	15.463	17.006	17.532
FxaC_20g07240	1.65031	3.08244e-08	6.43894e-07	up	NA	Ferric reduction oxidase 8	0.622	0.359	0.612	1.638	1.63	1.683
FxaC_24g47140	1.64858	0.000320427	0.00272426	up	NA	NA	0.438	0.335	0.5	0.994	1.322	1.64
FxaC_4g34070	1.64618	1.32249e-11	4.39887e-10	up	NA	pectinesterase	1.942	2.592	2.166	7.842	5.614	7.555
FxaC_16g18970	1.64585	8.99289e-22	6.80142e-20	up	NA	Vinorine synthase-like	3.121	3.806	3.822	10.019	11.235	12.284
FxaC_21g17630	1.64539	4.88911e-12	1.70954e-10	up	NA	UDP-Glycosyltransferase	2.036	1.522	2.504	5.525	6.251	6.988
FxaC_21g68410	1.64186	0.0103254	0.0485562	up	NA	NA	0.345	0.675	0.131	1.149	1.394	1.118
FxaC_25g19241	1.64134	9.17233e-65	2.8761e-62	up	NA	elicitor-responsive protein	20.762	21.594	20.334	66.796	58.001	70.579
FxaC_13g54490	1.64051	0.00995	0.047178	up	NA	Protein of unknown function (DUF295)	0.056	0.33	0.225	0.681	0.446	0.791
FxaC_5g10170	1.63946	2.13734e-12	7.77334e-11	up	NA	Rubber elongation factor protein (REF)	5.655	3.865	2.836	12.057	12.429	14.101
FxaC_27g51392	1.63917	2.32416e-08	4.95124e-07	up	NA	Cyclic nucleotide-gated ion channel 1-like	1.098	1.456	0.878	3.277	3.521	3.96
FxaC_17g02421	1.63827	8.27447e-34	1.12675e-31	up	NA	4-coumarate--CoA ligase-like	6.023	4.542	6.081	16.822	16.872	17.783
FxaC_12g48960	1.63421	4.95052e-38	7.78251e-36	up	NA	Methyltransferase	10.628	9.959	9.914	34.167	28.11	32.265
FxaC_20g25660	1.62998	4.1802e-18	2.53384e-16	up	NA	Catalyzes xyloglucan endohydrolysis (XEH) and or endotransglycosylation (XET). Cleaves and religates xyloglucan polymers, an essential constituent of the primary cell wall, and thereby participates in cell wall construction of growing tissues	3.822	3.075	3.832	11.24	10.096	11.697
FxaC_25g36680	1.62921	0.000473054	0.00380549	up	NA	5'-3' exoribonuclease	0.219	0.575	0.318	0.566	1.022	1.873
FxaC_13g50171	1.62833	8.10176e-10	2.16778e-08	up	NA	Belongs to the disease resistance NB-LRR family	2.007	1.434	1.759	5.702	5.142	5.15
FxaC_21g51470	1.62712	0.00541951	0.0291363	up	NA	protein heterodimerization activity	1.133	1.317	1.295	2.899	5.443	3.153
FxaC_26g38990	1.62636	8.62743e-05	0.0008774	up	NA	Belongs to the eIF-2B alpha beta delta subunits family	1.777	3.942	2.583	6.635	11.011	8.038
FxaC_21g19841	1.62614	0.000633692	0.00489933	up	NA	Catalyzes xyloglucan endohydrolysis (XEH) and or endotransglycosylation (XET). Cleaves and religates xyloglucan polymers, an essential constituent of the primary cell wall, and thereby participates in cell wall construction of growing tissues	1.131	0.786	1.093	2.84	3.818	2.541
FxaC_13g12551	1.62537	1.62775e-31	2.01761e-29	up	NA	NA	10.356	8.41	7.144	25.578	27.685	26.671
FxaC_28g15590	1.62292	3.70282e-05	0.000414346	up	NA	phosphatase 2c	0.395	0.535	0.751	1.732	1.72	1.673
FxaC_22g64650	1.62095	0.000458165	0.00370214	up	NA	DEAD-box ATP-dependent RNA helicase	0.417	0.667	0.256	1.419	0.958	1.804
FxaC_28g17580	1.62057	5.03069e-279	1.00629e-275	up	NA	vinorine synthase activity	172.324	179.936	165.412	521.073	507.263	560.307
FxaC_22g72900	1.62015	0.0085453	0.0418281	up	NA	WRKY transcription factor	0.336	0.213	0.153	0.672	0.941	0.545
FxaC_25g03280	1.6163	0.00429314	0.0240805	up	NA	NA	1.873	0.911	0.823	4.4	3.094	3.584
FxaC_25g05290	1.61582	0.00895688	0.0433996	up	NA	DnaJ molecular chaperone homology domain	0.523	0.21	0.464	1.346	1.085	1.194
FxaC_21g68080	1.61566	0.00921744	0.0443647	up	NA	NA	0.646	0.876	0.184	1.701	1.961	1.66
FxaC_27g40540	1.6149	2.7404e-15	1.32473e-13	up	NA	cytosolic	4.679	5.979	7.739	21.24	17.174	17.541
FxaC_5g07660	1.61476	3.88914e-06	5.55268e-05	up	NA	NA	8.319	5.765	5.067	24.532	17.09	17.099
FxaC_23g11100	1.61471	0.00230936	0.0144109	up	NRAMP1	Metal transporter	0.503	0.142	0.323	1.059	1.056	0.816
FxaC_5g05390	1.61126	0.0105477	0.0493594	up	NA	Boron transporter	0.219	0.044	0.305	0.563	0.68	0.447
FxaC_9g51710	1.61044	0.000743444	0.00560375	up	NA	Calcium-binding protein PBP1-like	0.279	0.328	0.383	1.354	0.783	0.877
FxaC_3g23640	1.60826	5.67886e-07	9.54855e-06	up	NA	Calmodulin-binding transcription activator	0.848	1.594	0.968	4.716	2.629	3.119
FxaC_6g22310	1.60747	2.04018e-12	7.44331e-11	up	NA	Cytochrome p450	3.297	2.183	1.708	7.914	7.016	7.009
FxaC_23g53630	1.60486	6.79462e-81	2.877e-78	up	NA	Stress-induced protein KIN2-like	29.375	36.056	33.316	100.814	96.668	102.451
FxaC_17g24370	1.60306	0.00140764	0.00955369	up	NA	glucuronosyltransferase	0.263	0.416	0.338	1.281	0.89	0.925
FxaC_27g24130	1.60248	1.6726e-06	2.57738e-05	up	NA	anion transporter 2	0.931	0.625	0.608	1.878	1.789	2.907
FxaC_24g31200	1.60011	1.10465e-05	0.000141958	up	NA	transcription, DNA-templated	2.858	2.46	2.642	6.737	8.896	8.392
FxaC_23g17770	1.59977	4.21796e-15	1.99575e-13	up	NA	Seed dormancy control	2.344	1.734	2.503	6.541	5.856	7.41
FxaC_10g16430	1.59959	0.00582473	0.0308544	up	NA	Protein unc-45 homolog	0.317	0.451	0.259	1.194	1.058	0.883
FxaC_24g01360	1.5994	6.46098e-26	6.12411e-24	up	AO	Catalyzes the oxidation of L-aspartate to iminoaspartate	3.1	2.826	3.419	9.71	8.881	9.573
FxaC_8g02660	1.59018	3.08749e-05	0.000354377	up	NA	UPF0695 membrane protein	0.244	0.331	0.358	0.844	1.025	0.923
FxaC_20g23480	1.58917	1.9681e-12	7.18485e-11	up	NA	NAC domain-containing protein	1.512	1.787	1.262	4.716	4.588	4.466
FxaC_21g15200	1.58702	0.00119754	0.00835152	up	NA	Serine threonine-protein kinase WNK8-like	0.424	0.356	0.208	1.053	1.047	0.885
FxaC_3g23862	1.58681	2.34088e-05	0.000277591	up	NA	Calmodulin-binding transcription activator	0.655	0.342	0.489	1.646	1.295	1.5
FxaC_28g27290	1.5864	0.000860782	0.00633749	up	NA	NA	0.397	0.763	0.567	1.516	1.854	1.825
FxaC_1g17910	1.5848	4.79132e-28	5.08116e-26	up	NA	heat shock factor protein	3.907	4.69	5.819	14.189	14.332	14.44
FxaC_13g38030	1.58455	0.000222912	0.002002	up	NA	Major allergen Pru	1.17	0.925	1.42	2.388	4.78	3.244
FxaC_23g35640	1.58395	0.00038497	0.00319527	up	GolS2	Belongs to the glycosyltransferase 8 family	0.573	0.604	0.709	1.609	1.694	2.324
FxaC_25g38080	1.5831	7.08203e-15	3.28394e-13	up	NA	NA	5.62	6.417	6.869	18.691	19.978	17.705
FxaC_27g41672	1.58173	0.00405531	0.0229395	up	NA	E3 ubiquitin-protein ligase	0.596	0.942	0.51	2.587	2.294	1.288
FxaC_21g64540	1.5808	1.01145e-09	2.66938e-08	up	NA	Cysteine synthase-like	3.565	4.793	5.22	17.33	10.414	12.757
FxaC_23g28040	1.58066	4.78369e-05	0.000520632	up	NA	Belongs to the heat shock protein 70 family	1.465	1.513	0.797	3.527	4.364	3.471
FxaC_13g05211	1.57944	0.000732878	0.00553345	up	NA	Purple acid phosphatase	0.794	0.479	0.454	2.231	1.731	1.194
FxaC_11g16380	1.57888	8.17351e-26	7.68455e-24	up	NA	YLS9-like	12.065	12.664	12.668	41.501	36.977	32.945
FxaC_13g27160	1.57886	2.29435e-06	3.43555e-05	up	NA	Major allergen Pru	1.664	1.569	2.396	5.181	6.89	4.539
FxaC_23g17070	1.57539	7.22227e-19	4.58879e-17	up	NA	Remorin, C-terminal region	2.914	3.252	3.081	9.548	8.297	9.69
FxaC_18g33230	1.57446	4.04223e-52	9.61007e-50	up	NA	Enolase 1	9.116	7.978	8.646	24.63	26.289	25.439
FxaC_12g39210	1.57327	7.56107e-29	8.37043e-27	up	NA	CRAL/TRIO, N-terminal region	4.693	5.805	4.917	16.278	15.355	14.239
FxaC_7g05540	1.57278	7.74535e-21	5.50613e-19	up	NA	Belongs to the iron ascorbate-dependent oxidoreductase family	7.977	5.632	5.067	18.94	16.351	20.271
FxaC_19g10230	1.5689	4.05878e-05	0.000449753	up	NA	Rae1-like protein	0.514	0.964	0.722	2.248	2.325	1.967
FxaC_16g29670	1.56848	0.00708904	0.036041	up	NA	NA	0.864	1.207	0.179	1.572	3.082	2.125
FxaC_21g08311	1.56847	0.00309276	0.0183369	up	NA	NA	0.469	0.895	0.238	1.811	1.557	1.466
FxaC_10g00201	1.56691	6.0997e-28	6.37545e-26	up	NA	Protein FAR1-RELATED SEQUENCE	4.336	5.209	4.633	14.289	11.859	15.858
FxaC_3g01480	1.56666	3.27312e-07	5.78873e-06	up	NA	BTB POZ domain-containing protein	0.787	0.859	0.651	2.544	2.306	1.967
FxaC_19g04090	1.56641	0.00167835	0.0110123	up	NA	NA	3.642	2.993	3.781	12.205	10.203	8.238
FxaC_3g29550	1.56606	1.68866e-10	4.9324e-09	up	NA	RING-type E3 ubiquitin transferase	1.632	1.758	1.326	4.825	3.692	5.499
FxaC_1g07440	1.56597	0.00122861	0.00853946	up	NA	transcription, DNA-templated	0.413	0.746	0.33	1.651	1.117	1.696
FxaC_22g15662	1.56557	1.1812e-05	0.000150959	up	NA	Belongs to the UDP-glycosyltransferase family	0.86	0.456	0.711	2.185	2.187	1.571
FxaC_5g33630	1.56477	1.27744e-13	5.28176e-12	up	NA	UPF0496 protein At4g34320-like	1.932	2.083	2.051	6.245	6.328	5.315
FxaC_5g18730	1.56351	0.000148719	0.00140437	up	NA	Cytochrome p450	0.869	0.622	0.331	1.982	1.791	1.644
FxaC_23g47670	1.56328	9.55483e-12	3.24322e-10	up	AO	Catalyzes the oxidation of L-aspartate to iminoaspartate	1.529	1.11	1.26	3.564	4.002	3.905
FxaC_17g54430	1.5615	0.000579995	0.00453252	up	NA	Belongs to the iron ascorbate-dependent oxidoreductase family	0.73	0.583	0.442	1.674	2.247	1.255
FxaC_17g24770	1.56126	5.86986e-06	8.0631e-05	up	NA	disease resistance	0.43	0.235	0.431	1.303	1.179	0.718
FxaC_3g39770	1.56033	1.16826e-58	3.21183e-56	up	NA	galactose-1-phosphate	17.56	17.893	13.764	47.193	49.382	48.698
FxaC_19g01330	1.55734	2.28832e-07	4.16253e-06	up	NA	phospholipase d	1	0.568	0.823	1.861	2.801	2.314
FxaC_23g39320	1.55558	3.1275e-05	0.00035812	up	NA	Belongs to the heat shock protein 70 family	1.026	1.634	0.614	3.088	3.833	2.802
FxaC_11g38030	1.55502	1.24089e-09	3.23083e-08	up	NA	Protein FAR1-RELATED SEQUENCE	2.491	1.638	2.285	5.486	4.9	8.371
FxaC_20g03480	1.55434	3.77558e-08	7.7438e-07	up	NA	Late embryogenesis abundant protein	3.753	3.591	6.681	16.506	12.367	11.82
FxaC_23g07970	1.55362	3.50176e-05	0.000394511	up	NA	Sulfate transporter	0.433	0.612	0.495	1.54	1.264	1.728
FxaC_23g16520	1.5532	2.27382e-15	1.10286e-13	up	NA	NA	2.226	2.352	1.898	6.438	6.381	6.206
FxaC_21g05260	1.55226	9.8358e-36	1.41932e-33	up	AO	Catalyzes the oxidation of L-aspartate to iminoaspartate	4.415	3.991	4.506	13.43	12.258	12.016
FxaC_22g01310	1.55054	0.000247391	0.00218905	up	NA	Glycerophosphodiester phosphodiesterase	1.009	1.173	1.153	4.329	2.626	2.808
FxaC_28g02380	1.54949	1.92205e-10	5.56091e-09	up	NA	phosphatase 2c	1.647	2.077	2.099	6.13	4.469	6.421
FxaC_23g44710	1.54125	0.0073302	0.0369883	up	NA	Pentatricopeptide repeat-containing protein	0.951	0.573	0.452	2.086	2.293	1.371
FxaC_28g35530	1.54022	1.07752e-06	1.72003e-05	up	NA	DNA-dependent RNA polymerase catalyzes the transcription of DNA into RNA using the four ribonucleoside triphosphates as substrates	0.47	0.212	0.402	1.282	0.887	0.959
FxaC_21g27860	1.53979	5.98676e-09	1.40148e-07	up	NA	Transcription factor	1.052	0.881	1.348	3.324	2.587	3.553
FxaC_20g03561	1.53971	2.0401e-06	3.0867e-05	up	NA	Late embryogenesis abundant protein	1.344	1.743	1.468	4.738	3.601	4.93
FxaC_21g54990	1.53642	3.28533e-43	6.28973e-41	up	NA	YLS9-like	22.081	23.672	26.509	67.604	69.912	71.106
FxaC_13g27280	1.53345	0.00301326	0.0179389	up	NA	NA	2.398	1.409	0.548	3.662	3.359	5.708
FxaC_5g21780	1.53118	2.61031e-42	4.77671e-40	up	NA	L-ascorbate oxidase homolog	8.331	9.721	10.349	29.889	24.548	27.397
FxaC_21g05180	1.52987	0.000291	0.0025105	up	NA	Protein of unknown function (DUF1645)	1.076	1.122	1.985	4.882	2.86	4.209
FxaC_23g50550	1.52869	1.311e-14	5.95535e-13	up	NA	RNA polymerase II transcription regulator recruiting activity	2.545	2.611	2.867	7.208	9.185	6.623
FxaC_6g30230	1.52744	8.66032e-09	1.98411e-07	up	NA	Desiccation-related protein PCC13-62-like	2.198	2.086	2.008	6.656	5.234	6.242
FxaC_26g04080	1.52685	0.00101093	0.00725782	up	NA	NA	0.595	0.769	0.291	1.702	1.43	1.702
FxaC_25g51580	1.52676	0.00576976	0.0306275	up	NA	Belongs to the TRAFAC class myosin-kinesin ATPase superfamily. Kinesin family	0.526	0.227	0.086	1.056	0.702	0.678
FxaC_28g09200	1.52092	1.43892e-19	9.55035e-18	up	NA	cytosolic	4.65	4.746	6.167	14.113	14.754	15.47
FxaC_13g38060	1.51897	0.00600388	0.0316072	up	NA	Major allergen Pru	1.102	1.121	1.259	3.338	3.603	2.981
FxaC_24g04060	1.51338	1.4059e-05	0.000176526	up	NA	Pentatricopeptide repeat-containing protein	0.783	0.944	0.809	2.435	2.855	1.936
FxaC_5g39200	1.51334	1.73503e-58	4.74753e-56	up	NA	3-oxo-Delta(4, 5)-steroid 5-beta-reductase-like	16.111	15.982	13.399	42.333	43.358	44.198
FxaC_12g23910	1.51323	0.00688079	0.0352106	up	NA	RING-type E3 ubiquitin transferase	0.546	0.346	0.499	1.496	1.378	1.064
FxaC_25g56250	1.51316	6.88645e-06	9.2988e-05	up	NA	Sulfate transporter	0.481	0.653	1.039	2.282	1.798	2.055
FxaC_3g17030	1.51289	3.16778e-05	0.000362017	up	NA	Mitogen-activated protein kinase kinase kinase	0.878	0.408	0.516	2.114	1.547	1.466
FxaC_10g22770	1.5119	0.00131157	0.0090199	up	NA	Belongs to the TRAFAC class myosin-kinesin ATPase superfamily. Myosin family	0.131	0.225	0.234	0.539	0.382	0.759
FxaC_27g28140	1.51079	3.52955e-05	0.000397179	up	NA	Transcription elongation factor SPT5	0.535	0.526	0.478	1.935	1.39	1.057
FxaC_13g48000	1.5104	0.00707252	0.0359794	up	NA	Serine threonine-protein kinase	0.543	0.436	0.551	1.778	1.126	1.435
FxaC_12g47151	1.50656	1.24556e-25	1.16727e-23	up	NA	Protein FAR1-RELATED SEQUENCE	2.627	3.346	2.638	7.91	7.457	9.135
FxaC_17g11560	1.50615	0.00157007	0.0104221	up	NA	TMV resistance protein N-like	0.191	0.22	0.198	0.658	0.454	0.62
FxaC_9g29830	1.50467	0.000669019	0.00512399	up	NA	lactoylglutathione	3.697	2.042	3.753	7.788	11.892	6.888
FxaC_10g50140	1.50408	0.00605394	0.0318048	up	NA	Receptor-like protein 2	0.308	0.34	0.235	0.865	0.799	0.852
FxaC_17g03810	1.50211	1.16046e-15	5.82834e-14	up	NA	Late embryogenesis abundant protein	2.796	2.557	2.265	7.67	7.013	6.893
FxaC_1g16972	1.49975	7.94025e-09	1.82998e-07	up	NA	disease resistance	0.814	0.813	0.881	2.212	2.441	2.411
FxaC_18g17190	1.49951	0.000704489	0.00535746	up	NA	Encoded by	0.462	1.115	0.396	2.395	1.511	1.751
FxaC_28g38720	1.49886	0.00347966	0.0202013	up	NA	Cytochrome p450	0.35	0.443	0.28	0.811	1.21	1.023
FxaC_28g07270	1.49731	6.54833e-06	8.90232e-05	up	NA	ethylene-responsive transcription factor	1.258	0.969	1.118	3.141	3.133	3.126
FxaC_23g03471	1.4966	6.82711e-09	1.58604e-07	up	NA	gag-polypeptide of LTR copia-type	2.257	3.264	2.725	6.928	7.768	8.581
FxaC_13g16171	1.49655	1.44208e-05	0.000180444	up	NA	NA	5.607	4.627	10.58	19.513	15.707	22.68
FxaC_13g34930	1.49513	2.56592e-05	0.000301431	up	MSRB3	methionine sulfoxide reductase	2.117	4.286	1.451	5.618	8.223	8.518
FxaC_15g39520	1.49496	4.96144e-08	1.00003e-06	up	NA	calcium-transporting ATPase 14, plasma	0.708	1.028	0.76	2.689	2.364	1.996
FxaC_11g25760	1.49339	0.000227547	0.002037	up	NA	peptidyl-tyrosine sulfation	1.431	2.403	1.401	5.276	5.346	4.202
FxaC_18g43840	1.49333	1.37664e-05	0.000173452	up	NA	Protein of unknown function (DUF3741)	0.291	0.429	0.402	1.208	1.128	0.811
FxaC_2g04360	1.49223	0.00689768	0.035276	up	NA	Belongs to the nonaspanin (TM9SF) (TC 9.A.2) family	0.32	0.08	0.203	0.374	0.481	0.827
FxaC_9g41480	1.49133	0.00161331	0.0106651	up	NA	Amino acid transporter	0.169	0.268	0.362	0.646	0.711	0.869
FxaC_11g00430	1.48688	0.00322231	0.0189635	up	NA	Calcium-binding protein PBP1-like	0.488	0.735	0.557	2.226	1.316	1.466
FxaC_13g00260	1.4867	4.61528e-72	1.73849e-69	up	NA	Cytochrome p450	18.476	20.682	18.423	51.834	50.396	59.001
FxaC_22g04240	1.48587	6.4006e-296	1.48517e-292	up	NA	2-methylene-furan-3-one reductase-like	232.183	251.515	236.204	661.305	658.587	692.092
FxaC_20g05160	1.48426	6.17462e-12	2.14224e-10	up	NA	Probable zinc-ribbon domain	1.259	1.069	1.089	3.434	2.849	3.259
FxaC_13g18970	1.48367	0.00249389	0.0153575	up	NA	L-tryptophan--pyruvate aminotransferase 1-like	0.676	0.267	0.916	2.09	1.025	2.01
FxaC_18g31480	1.48322	0.000377122	0.00313641	up	NA	Remorin, C-terminal region	1.302	0.631	0.584	2.939	2.041	2.063
FxaC_22g44381	1.48267	1.79912e-29	2.03838e-27	up	NA	Protein FAR1-RELATED SEQUENCE	4.651	5.988	5.312	14.665	13.792	16.1
FxaC_3g17380	1.48208	0.00342269	0.0199424	up	NA	Belongs to the sulfotransferase 1 family	0.955	0.232	0.336	1.547	1.578	1.113
FxaC_19g39640	1.47908	4.97985e-14	2.15258e-12	up	NA	Belongs to the iron ascorbate-dependent oxidoreductase family	6.481	4.675	4.982	16.145	12.394	16.381
FxaC_12g32440	1.47748	1.7401e-19	1.1523e-17	up	NA	NA	5.382	5.473	5.556	16.242	15.705	13.604
FxaC_3g12860	1.47688	1.58932e-41	2.82806e-39	up	NA	Thaumatin-like protein	10.225	11.257	10.381	28.303	29.501	30.774
FxaC_23g26020	1.47615	1.10626e-80	4.65022e-78	up	NA	29 kDa ribonucleoprotein	23.382	25.311	26.064	71.222	66.589	69.571
FxaC_6g01910	1.47397	1.91772e-18	1.18725e-16	up	NA	squalene	2.892	2.952	3.481	8.254	8.392	9.117
FxaC_3g03470	1.47383	0.00148607	0.00997745	up	NA	Rhamnogalacturonate lyase	0.521	0.565	0.317	1.718	0.973	1.239
FxaC_27g51830	1.4737	1.31483e-27	1.36443e-25	up	NA	Cytochrome b5-like Heme/Steroid binding domain	4.04	4.088	3.382	10.155	10.268	11.573
FxaC_24g35720	1.47342	0.00450038	0.0250012	up	NA	sugar phosphate phosphate translocator	0.124	0.149	0.157	0.319	0.54	0.328
FxaC_14g05140	1.47138	1.248e-05	0.000158831	up	NA	Belongs to the peptidase S10 family	1.156	0.621	0.678	2.171	2.187	2.432
FxaC_11g00470	1.47058	0.00211267	0.0133763	up	BBX28	Zinc finger protein CONSTANS-like	0.71	0.493	0.811	1.437	2.243	1.831
FxaC_20g03780	1.4705	1.56671e-05	0.000194611	up	COQ6	FAD-dependent monooxygenase required for the C5-ring hydroxylation during ubiquinone biosynthesis. Catalyzes the hydroxylation of 3-polyprenyl-4-hydroxybenzoic acid to 3- polyprenyl-4, 5-dihydroxybenzoic acid. The electrons required for the hydroxylation reaction may be funneled indirectly from NADPH via a ferredoxin ferredoxin reductase system to COQ6	0.757	1.043	0.947	2.81	1.885	2.925
FxaC_14g01540	1.47002	1.04321e-07	2.00317e-06	up	NA	eukaryotic translation initiation factor	0.859	0.734	0.927	2.313	2.274	2.35
FxaC_17g29750	1.46836	0.000809731	0.00602201	up	NA	RNA polymerase II transcription regulator recruiting activity	0.753	0.817	0.745	1.691	2.999	1.683
FxaC_26g03350	1.46735	1.30267e-86	5.99733e-84	up	NA	DNA-binding protein	35.015	36.946	30.849	98.84	91.636	93.794
FxaC_24g31020	1.4669	4.22962e-07	7.33063e-06	up	BG3	Glucan endo-1, 3-beta-glucosidase, basic	1.161	1.177	1.045	2.78	3.253	3.312
FxaC_15g24280	1.466	0.00403188	0.022827	up	NA	NA	1.591	1.358	0.303	2.979	2.971	3.155
FxaC_23g10590	1.4658	0.000617888	0.00479185	up	NA	Nodulin-like	0.663	0.312	0.461	1.274	1.022	1.652
FxaC_22g34100	1.46505	1.61301e-06	2.49584e-05	up	NA	Heat Stress Transcription Factor	2.102	1.483	1.464	5.616	4.692	3.605
FxaC_17g48620	1.4641	0.00968211	0.0461731	up	NA	protein modification by small protein removal	0.707	0.2	0.505	1.35	1.774	0.717
FxaC_28g33740	1.46396	0.0032698	0.0191982	up	WRI1	transcription factor	0.421	0.381	0.321	0.961	1.147	0.987
FxaC_24g52690	1.4621	0.00627098	0.0326782	up	NA	Encoded by	0.202	0.418	0.363	0.548	0.756	1.408
FxaC_24g58180	1.46066	8.60314e-07	1.40225e-05	up	NA	NA	7.07	7.051	9.188	24.391	19.804	19.515
FxaC_12g39650	1.46013	0.00781761	0.0389297	up	NA	isoform X1	0.342	0.556	0.195	0.936	1.468	0.629
FxaC_1g09460	1.45966	0.000806432	0.00599978	up	NA	LURP-one-related 6-like	1.029	0.656	0.967	2.485	2.712	2.029
FxaC_5g19380	1.45924	2.73122e-05	0.000318592	up	NA	dCTP pyrophosphatase 1-like	1.595	1.663	0.981	3.747	4.124	3.849
FxaC_24g53761	1.45902	2.53168e-22	1.95293e-20	up	NA	Protein FAR1-RELATED SEQUENCE	4.072	5.212	4.316	13.071	11.315	13.039
FxaC_20g37270	1.45868	2.79701e-37	4.26979e-35	up	NA	Belongs to the mitochondrial carrier (TC 2.A.29) family	9.207	10.847	9.294	30.361	25.662	24.62
FxaC_18g15690	1.4585	5.47042e-06	7.56086e-05	up	CMS	2-C-methyl-D-erythritol 4-phosphate cytidylyltransferase	2.885	2.518	2.84	7.963	8.639	5.919
FxaC_21g59630	1.45798	0.00127652	0.0088112	up	NA	NA	0.545	0.348	0.403	1.284	1.288	0.971
FxaC_9g37680	1.45682	1.86078e-05	0.000225631	up	NA	UDP-glucose flavonoid 3-O-glucosyltransferase	0.704	0.94	0.559	2.03	1.971	2.085
FxaC_10g17670	1.45635	7.24189e-92	3.59056e-89	up	NA	Glutathione S-transferase	51.211	55.714	60.544	155.132	140.295	162.653
FxaC_16g27530	1.45518	5.79352e-07	9.72163e-06	up	NA	Jasmonate O-methyltransferase-like	1.048	1.334	1.596	3.353	3.336	4.158
FxaC_9g29250	1.45288	8.91607e-09	2.03707e-07	up	NA	Endoglucanase 11-like	4.128	1.713	2.983	7.231	9.361	7.382
FxaC_5g25690	1.45217	0.00014728	0.00139439	up	NA	Pentatricopeptide repeat-containing protein	0.499	0.344	0.489	1.177	1.155	1.286
FxaC_21g39500	1.45173	1.44828e-26	1.42637e-24	up	NA	Enoyl- acyl-carrier-protein reductase NADH 1, chloroplastic-like	6.687	7.771	6.319	18.277	17.692	20.927
FxaC_13g06150	1.4514	1.84704e-31	2.28454e-29	up	LPR2	Belongs to the multicopper oxidase family	6.19	5.595	5.929	15.472	14.917	17.929
FxaC_27g03610	1.4513	1.35532e-05	0.000170952	up	NA	Belongs to the MIP aquaporin (TC 1.A.8) family	3.306	3.853	1.987	12.094	7.149	5.929
FxaC_20g36090	1.45105	0.00732844	0.0369826	up	NA	NA	0.217	0.336	0.46	0.489	1.012	1.239
FxaC_27g49940	1.45045	0.00230231	0.0143715	up	NA	Belongs to the multi antimicrobial extrusion (MATE) (TC 2.A.66.1) family	0.514	0.371	0.469	1.226	0.799	1.667
FxaC_21g69670	1.45001	2.92353e-17	1.66429e-15	up	SNRNP200	U5 small nuclear ribonucleoprotein 200 kDa	1.015	1.05	1.293	2.94	2.652	3.537
FxaC_10g12390	1.45	1.18158e-10	3.52948e-09	up	NA	Cytochrome p450	2.736	3.019	2.597	7.559	5.408	9.879
FxaC_19g02240	1.44931	3.1508e-41	5.55546e-39	up	NA	4-coumarate--CoA ligase-like	9.124	8.932	8.39	23.087	22.13	26.931
FxaC_14g36160	1.44842	2.66039e-09	6.60362e-08	up	NA	This magnesium-dependent enzyme catalyzes the hydrolysis of ATP coupled with the transport of calcium	0.493	0.644	0.463	1.316	1.555	1.506
FxaC_25g10010	1.44819	4.77785e-05	0.000520192	up	NA	dnaJ homolog subfamily C member	2.307	2.502	2.503	6.438	7.324	6.114
FxaC_24g52620	1.44689	3.15652e-08	6.57947e-07	up	NA	Protein of unknown function (DUF1218)	2.058	1.639	2.351	5.678	5.217	5.461
FxaC_15g00430	1.44647	1.58487e-06	2.45558e-05	up	NA	Cytochrome p450	1.839	0.904	1.253	3.771	2.651	4.432
FxaC_6g42360	1.44604	2.33111e-08	4.96421e-07	up	NA	breast cancer carboxy-terminal domain	1.528	0.727	1.148	2.541	3.379	3.284
FxaC_16g01310	1.44448	8.43459e-08	1.64244e-06	up	NA	Cytochrome p450	1.177	1.383	1.21	3.565	4.095	2.579
FxaC_6g32650	1.44203	1.57144e-06	2.43607e-05	up	AAP3	Amino acid permease	1.208	1.416	0.969	3.438	2.316	4.061
FxaC_21g26111	1.44164	0.00445813	0.0248236	up	NA	NA	0.791	1.073	0.633	2.167	2.512	2.14
FxaC_24g53840	1.44132	0.00212211	0.0134273	up	NA	cystathionine gamma-lyase activity	0.557	0.359	0.636	1.507	1.077	1.591
FxaC_28g15940	1.43999	0.000393765	0.00325231	up	NA	phosphatase 2c	0.391	0.529	0.781	1.542	1.611	1.408
FxaC_8g07771	1.4396	0.000119726	0.00116433	up	NA	RING-type E3 ubiquitin transferase	0.173	0.397	0.225	0.731	0.605	0.838
FxaC_2g33660	1.43682	1.71836e-10	5.01159e-09	up	NA	Catalyzes xyloglucan endohydrolysis (XEH) and or endotransglycosylation (XET). Cleaves and religates xyloglucan polymers, an essential constituent of the primary cell wall, and thereby participates in cell wall construction of growing tissues	4.418	5.491	5.467	12.991	13.495	15.036
FxaC_19g26430	1.43672	1.65652e-20	1.16055e-18	up	NA	Prokaryotic RING finger family 4	5.199	5.599	6.248	13.904	15.494	16.531
FxaC_28g14580	1.43654	2.45732e-22	1.90062e-20	up	NA	Sulfate transporter	3.607	3.079	3.09	8.705	8.911	8.779
FxaC_22g17340	1.43598	6.27951e-05	0.000662908	up	NA	Belongs to the UDP-glycosyltransferase family	1.498	0.719	1.283	3.401	3.54	2.43
FxaC_24g57980	1.43588	1.53692e-13	6.27413e-12	up	NA	3-dehydroquinate	1.426	2.484	1.911	5.418	4.92	5.431
FxaC_10g05540	1.43583	1.27198e-05	0.00016167	up	ACO1	Belongs to the iron ascorbate-dependent oxidoreductase family	1.122	1.225	1.174	3.495	3.229	2.781
FxaC_2g36320	1.43568	4.01799e-06	5.72395e-05	up	NA	RING-H2 finger protein	1.025	1.105	1.171	3.073	3.129	2.687
FxaC_13g11910	1.43536	0.00208249	0.0132154	up	NA	Adenylate isopentenyltransferase-like	0.8	0.986	0.997	1.992	3.056	2.439
FxaC_24g41910	1.43391	0.000225067	0.0020176	up	NA	inactive protein kinase	0.431	0.308	0.267	0.851	0.822	1.049
FxaC_13g09110	1.4323	7.43724e-17	4.10101e-15	up	NA	6-phosphogluconolactonase	5.185	3.685	3.594	10.207	11.42	11.954
FxaC_5g06690	1.43125	3.97909e-05	0.000441767	up	NA	Retrotransposon gag protein	1.801	1.702	2.057	4.742	4.51	5.667
FxaC_4g33230	1.42869	0.00184423	0.011916	up	NA	DNA recombination	1.457	2.228	1.024	3.54	5.231	4
FxaC_21g18181	1.4256	1.81261e-32	2.35757e-30	up	NA	Belongs to the UDP-glycosyltransferase family	8.582	8.615	8.011	21.162	22.846	23.611
FxaC_17g35270	1.42546	0.0104942	0.049157	up	NA	Cinnamoyl-CoA reductase	0.481	0.521	0.274	1.063	1.346	1.04
FxaC_6g33140	1.42447	0.00405938	0.0229588	up	NA	NA	0.758	1.542	0.974	2.796	3.364	2.666
FxaC_22g55850	1.42443	0.00389169	0.0221827	up	NA	NA	0.418	0.412	0.477	1.201	1.42	0.863
FxaC_13g54820	1.42174	0.00187452	0.0120888	up	NA	Heat Stress Transcription Factor	0.39	0.244	0.96	1.549	1.205	1.429
FxaC_13g54320	1.42162	2.17951e-10	6.25277e-09	up	NA	calcium-transporting ATPase 15, plasma	1.271	1.428	1.079	2.793	3.087	4.264
FxaC_24g48060	1.42105	1.67117e-25	1.55357e-23	up	NA	Belongs to the UDP-glycosyltransferase family	6.047	5.71	5.093	15.406	15.993	13.668
FxaC_27g26550	1.42078	2.3434e-14	1.03849e-12	up	NA	anion transporter 2	2.936	2.199	2.363	6.538	6.11	7.381
FxaC_6g21510	1.4207	5.9595e-27	6.02273e-25	up	AGC2-1	Serine threonine-protein kinase	5.006	4.792	5.901	15.532	13.57	12.693
FxaC_9g27660	1.42033	6.31652e-08	1.25356e-06	up	NA	Splicing factor 3B subunit	1.049	1.335	0.709	2.706	2.439	3.197
FxaC_21g07160	1.4176	0.00979097	0.0465927	up	NA	NA	2.56	2.314	0.585	3.594	5.258	5.907
FxaC_15g35810	1.41737	1.80492e-12	6.63324e-11	up	NA	NA	3.381	2.721	2.334	6.849	7.842	7.839
FxaC_11g21630	1.41509	6.73397e-05	0.000705619	up	NA	Multidrug pheromone exporter, MDR family, ABC transporter family	0.42	0.349	0.326	1.009	1.036	0.873
FxaC_21g31610	1.41385	2.82194e-29	3.1786e-27	up	NA	Belongs to the small heat shock protein (HSP20) family	5.584	8.171	6.77	20.463	17.096	17.107
FxaC_22g03601	1.4132	7.94521e-05	0.000816898	up	NA	High affinity nitrate transporter	1.269	0.722	1.396	2.524	2.984	3.407
FxaC_25g26510	1.4127	1.60347e-29	1.82384e-27	up	NA	Receptor-like protein 12	4.139	4.169	4.068	10.388	10.325	12.185
FxaC_22g62600	1.41228	0.000431594	0.00351634	up	NA	Belongs to the peptidase M24B family	0.514	0.465	0.588	0.912	1.416	1.816
FxaC_11g11090	1.4112	2.23708e-107	1.31081e-104	up	NA	Glutathione S-transferase	65.753	68.343	67.914	183.674	162.3	190.161
FxaC_28g09920	1.41039	3.45008e-06	4.98967e-05	up	NA	Phosphoinositide phospholipase C	1.838	1.56	0.771	3.279	3.853	4.018
FxaC_25g26530	1.40981	4.58449e-08	9.30191e-07	up	NA	Receptor-like protein 12	1.441	1.557	1.727	3.369	4.629	4.488
FxaC_11g15330	1.40897	1.28266e-129	9.41845e-127	up	NA	Glutathione S-transferase	100.066	107.123	101.424	277.749	249.463	290.781
FxaC_6g31420	1.40681	8.49358e-05	0.000865456	up	NA	UPF0695 membrane protein	0.69	0.624	0.558	1.938	1.503	1.524
FxaC_17g12730	1.40572	0.00150262	0.0100583	up	NA	Serine threonine-protein kinase	0.34	0.284	0.568	1.159	0.856	1.105
FxaC_27g49180	1.40571	3.01558e-129	2.18664e-126	up	NA	DNA-binding protein	55.081	54.9	53.127	148.255	140.971	142.102
FxaC_21g65530	1.40568	6.14399e-07	1.02593e-05	up	NA	Protein FANTASTIC FOUR	2.7	2.375	3	5.841	7.972	7.421
FxaC_15g13840	1.40531	0.00315979	0.0186542	up	NA	CAAX protease self-immunity	0.728	0.585	0.277	1.661	1.359	1.225
FxaC_19g38640	1.40265	2.06165e-05	0.000247351	up	NA	NA	0.939	2.357	1.668	3.845	4.675	4.627
FxaC_20g34700	1.40242	3.49161e-37	5.30222e-35	up	NA	NA	9.828	10.607	11.031	26.546	27.531	28.825
FxaC_24g48030	1.40138	3.37168e-10	9.46239e-09	up	NA	Belongs to the UDP-glycosyltransferase family	1.472	1.31	1.156	3.488	3.693	3.209
FxaC_8g14840	1.40026	5.16103e-09	1.22398e-07	up	NA	protein serine/threonine kinase activity	1.09	1.232	1.273	2.923	3.262	3.27
FxaC_21g64320	1.39591	0.00179037	0.0116159	up	NA	Protein FANTASTIC FOUR	0.431	0.359	0.643	1.43	1.114	1.183
FxaC_4g29550	1.39481	9.75333e-55	2.48149e-52	up	NA	ankyrin repeat-containing protein	16.535	19.565	20.472	52.163	46.424	49.717
FxaC_5g03181	1.3936	0.000417017	0.00341388	up	NA	NA	0.991	1.4	0.991	3.067	3.356	2.48
FxaC_11g32850	1.39229	1.34229e-06	2.10845e-05	up	NA	NA	8.874	5.405	6.609	19.504	16.752	18.364
FxaC_24g01150	1.39203	0.00485278	0.0266299	up	NA	Deoxynucleoside triphosphate triphosphohydrolase SAMHD1 homolog	0.558	0.555	0.287	1.617	1.616	0.453
FxaC_4g36700	1.39161	1.69112e-57	4.58412e-55	up	NA	Rhamnogalacturonate lyase	17.327	16.611	15.142	41.405	40.786	46.47
FxaC_24g52200	1.39092	0.00910066	0.0439384	up	NA	NA	1.459	1.026	0.37	1.793	2.346	3.42
FxaC_4g24290	1.39019	3.43915e-07	6.06019e-06	up	NA	heat shock factor protein	1.524	1.546	1.231	3.524	3.472	4.304
FxaC_9g20090	1.38684	1.24135e-08	2.7835e-07	up	NA	XS domain	1.014	0.635	0.896	2.307	2.061	2.246
FxaC_21g52931	1.3865	0.000418224	0.00342183	up	NA	Aldo-keto reductase family 4 member	2.965	1.848	1.284	4.845	5.823	5.308
FxaC_10g05560	1.38536	2.37442e-10	6.7851e-09	up	NA	E3 ubiquitin-protein ligase	1.329	1.461	1.518	3.149	4.384	3.666
FxaC_8g29410	1.3853	0.00044026	0.00357639	up	NA	MatE	0.284	0.795	0.745	1.763	1.458	1.535
FxaC_24g50890	1.38166	1.7748e-16	9.49765e-15	up	NA	Tyrosine-protein phosphatase	6.745	4.938	5.425	15.459	13.085	15.93
FxaC_25g01360	1.38031	3.17573e-08	6.61713e-07	up	NA	RING-H2 finger protein	2.041	2.459	2.629	5.786	6.351	6.339
FxaC_27g37990	1.37868	0.00380211	0.0217383	up	UBC14	protein modification by small protein conjugation	1.35	1.144	0.674	2.932	2.442	2.92
FxaC_13g16180	1.3779	1.22892e-08	2.75671e-07	up	NA	NA	11.819	7.725	12.668	32.556	26.827	23.605
FxaC_12g07320	1.37734	0.00725227	0.0366844	up	NA	phosphatase 2c	0.23	0.416	0.488	0.692	1.197	1.031
FxaC_21g17880	1.37646	0.00407809	0.0230481	up	NA	CYSTM1 family protein A-like	2.735	3.296	7.635	15.362	9.364	10.191
FxaC_26g43080	1.37548	7.21106e-05	0.000749385	up	NA	NA	5.946	6.408	3.918	14.693	13.667	14.102
FxaC_13g10691	1.37477	3.25004e-17	1.84473e-15	up	NA	floral organ abscission	4.417	5.144	4.608	12.614	11.263	12.864
FxaC_21g37940	1.37206	1.62567e-05	0.000200902	up	NA	isoform X1	0.528	0.416	0.662	1.723	1.146	1.254
FxaC_4g29250	1.37058	3.11164e-14	1.36538e-12	up	NA	Endochitinase-like	5.076	6.712	4.724	17.028	13.166	12.609
FxaC_5g08500	1.36965	1.69873e-18	1.05505e-16	up	LACS9	Long chain acyl-CoA synthetase 9	3.312	2.91	4.049	7.763	9.018	9.564
FxaC_28g04840	1.36671	3.65302e-17	2.05936e-15	up	NA	Remorin-like	6.05	5.613	6.122	16.601	14.966	14.123
FxaC_28g03800	1.36652	0.00387032	0.0220782	up	NA	membrane-associated kinase regulator	0.592	0.617	0.52	1.151	1.488	1.822
FxaC_14g17500	1.36625	2.21143e-11	7.14667e-10	up	NA	Belongs to the mitochondrial carrier (TC 2.A.29) family	3.932	3.598	4.213	10.071	11.921	8.087
FxaC_16g01640	1.36569	0.00449846	0.0249953	up	NA	nuclease HARBI1	1.268	1.948	1.593	4.673	2.959	4.8
FxaC_13g07230	1.36519	0.000247121	0.00218859	up	NA	Protein of unknown function (DUF1666)	0.499	0.414	0.499	1.03	1.632	0.945
FxaC_27g28581	1.36293	4.27138e-10	1.18441e-08	up	NA	ubiquitin	7.619	7.393	6.398	15.576	20.401	19.029
FxaC_17g55470	1.36241	0.000112903	0.00110763	up	NIA1	Nitrate reductase is a key enzyme involved in the first step of nitrate assimilation in plants, fungi and bacteria	0.479	0.433	0.547	1.14	1.497	1.081
FxaC_3g21710	1.36207	0.000425373	0.00347248	up	NA	1-deoxy-D-xylulose-5-phosphate synthase 2	0.673	0.608	0.295	1.389	1.377	1.315
FxaC_2g20820	1.36193	0.000173169	0.00160649	up	NA	disease resistance	0.261	0.174	0.428	0.789	0.731	0.663
FxaC_24g30330	1.36049	4.43154e-05	0.000485678	up	NA	NA	1.171	1.183	0.59	2.321	2.861	2.421
FxaC_2g02200	1.36011	0.00475007	0.0261703	up	NA	Pollen-specific protein SF21-like	0.521	0.982	0.992	3.34	0.811	2.256
FxaC_22g55760	1.36001	0.000887205	0.00649903	up	NA	anion transporter 3	0.552	0.416	0.596	1.325	1.49	1.162
FxaC_27g03670	1.35961	1.38722e-05	0.000174444	up	NA	Belongs to the MIP aquaporin (TC 1.A.8) family	4.437	5.269	2.583	15.301	9.261	7.152
FxaC_20g01560	1.35938	6.99752e-05	0.000729808	up	HMGS	This enzyme condenses acetyl-CoA with acetoacetyl-CoA to form HMG-CoA, which is the substrate for HMG-CoA reductase	0.741	0.925	1.008	1.859	2.67	2.292
FxaC_8g36240	1.35927	0.00547759	0.0293865	up	NA	3-oxo-Delta(4, 5)-steroid 5-beta-reductase-like	1.008	0.455	0.518	1.486	1.411	2.18
FxaC_13g16720	1.35863	0.00613903	0.0321756	up	NA	Inosine-uridine preferring nucleoside hydrolase	0.22	0.159	0.778	0.88	0.903	1.118
FxaC_10g35060	1.35706	4.5347e-69	1.53832e-66	up	NA	Heavy-metal-associated domain	29.154	28.079	27.785	76.55	69.513	71.288
FxaC_21g19550	1.35658	2.5704e-96	1.3433e-93	up	NA	WRKY transcription factor	32.101	32.465	31.368	83.514	76.367	85.376
FxaC_21g00360	1.35653	0.000597727	0.00465542	up	NA	NA	5.851	5.729	3.063	9.756	15.251	12.658
FxaC_5g20770	1.35617	0.000410258	0.0033671	up	NA	Belongs to the mitochondrial carrier (TC 2.A.29) family	0.485	0.91	0.852	1.807	1.916	2.018
FxaC_23g11140	1.35572	0.00558899	0.029862	up	WRKY40	WRKY transcription factor	0.459	0.565	0.429	1.361	1.324	1.038
FxaC_5g11241	1.35572	6.61841e-06	8.97446e-05	up	NA	Mitochondrial substrate carrier family protein	1.096	1.21	1.761	3.12	3.713	3.468
FxaC_2g34690	1.35528	0.0027015	0.0164078	up	NA	Long-chain-alcohol	0.824	0.745	1.086	1.936	2.19	2.606
FxaC_21g29040	1.35508	5.6871e-36	8.30989e-34	up	NA	Malonate--CoA	11.179	9.884	11.69	28.331	25.151	29.969
FxaC_13g17460	1.35359	0.000630135	0.00487575	up	NA	endonuclease	1.151	0.709	1.673	3.306	2.052	3.566
FxaC_27g06010	1.35358	7.63663e-41	1.32237e-38	up	WRI1	transcription factor	12.61	11.613	10.098	31.936	27.789	27.957
FxaC_25g46210	1.35202	1.03966e-19	6.94814e-18	up	NA	60S ribosomal Protein	10.947	11.766	8.462	28.894	25.182	25.707
FxaC_26g17490	1.35139	1.05839e-16	5.79207e-15	up	NA	NA	10.503	14.373	11.771	31.841	33.18	28.458
FxaC_2g11480	1.35005	1.7352e-05	0.000212581	up	NA	2-alkenal reductase (NADP( )-dependent)-like	0.792	1.35	0.543	1.883	2.304	2.718
FxaC_6g26600	1.34676	0.0095014	0.0454724	up	NA	E3 ubiquitin protein ligase	0.421	0.444	0.24	1.072	0.852	0.911
FxaC_17g45350	1.34671	0.0012732	0.00879249	up	NA	Belongs to the nucleosome assembly protein (NAP) family	1.367	0.903	0.54	2.159	2.405	2.616
FxaC_10g05980	1.3462	0.00200294	0.0127947	up	NA	NA	3.951	4.12	6.247	13.442	13.337	9.205
FxaC_17g03780	1.34606	4.0511e-09	9.75914e-08	up	NA	Late embryogenesis abundant protein	10.8	8.047	7.501	25.208	20.442	21.314
FxaC_7g08100	1.3411	0.000936973	0.00680687	up	NA	Belongs to the multi antimicrobial extrusion (MATE) (TC 2.A.66.1) family	1.176	1.063	1.268	3.646	2.927	2.261
FxaC_22g59470	1.33927	1.19807e-07	2.27641e-06	up	NA	mediator of RNA polymerase II transcription subunit	0.634	0.549	0.647	1.677	1.373	1.562
FxaC_26g25881	1.33915	3.28351e-13	1.30193e-11	up	NA	NA	1.962	2.427	2.919	6.145	5.978	6.256
FxaC_19g07390	1.33888	0.00531734	0.028696	up	SOBIR1	Leucine-rich repeat receptor-like serine threonine tyrosine-protein kinase	0.384	0.537	0.359	1.214	0.946	1.096
FxaC_11g00090	1.33881	0.000516113	0.00409902	up	NA	serine threonine-protein kinase	0.395	0.39	0.328	1.097	1.073	0.641
FxaC_12g41100	1.33859	0.000276418	0.00240176	up	NA	response to water deprivation	4.094	1.339	2.288	7.156	5.124	7.162
FxaC_27g38270	1.33533	7.9723e-14	3.38059e-12	up	NA	PDDEXK-like family of unknown function	3.55	2.832	3.379	8.395	8.385	7.719
FxaC_3g39780	1.33446	0.000988853	0.00712931	up	NA	photosynthetic electron transport in photosystem I	0.727	1.043	0.635	2.251	2.355	1.48
FxaC_12g11830	1.33417	0.00231316	0.0144284	up	NA	LOB domain-containing protein	0.707	1.118	0.874	2.605	2.42	1.784
FxaC_20g39780	1.33324	0.000934967	0.00679419	up	NA	pumilio homolog	0.35	0.336	0.5	1.129	1.001	0.828
FxaC_26g43090	1.33156	1.02041e-05	0.000132452	up	NA	RING-H2 finger protein	1.374	1.72	2.173	3.953	4.294	4.918
FxaC_26g04151	1.33054	2.04909e-07	3.74971e-06	up	NA	Cytochrome b5-like Heme/Steroid binding domain	0.972	1.149	0.726	2.698	2.567	1.922
FxaC_10g43850	1.32901	1.39032e-05	0.000174764	up	NA	phosphatase 2c	1.58	1.19	1.253	3.375	3.197	3.514
FxaC_9g32040	1.32867	0.00462631	0.0256003	up	NA	F-box FBD LRR-repeat protein	0.534	0.724	0.976	1.35	2.294	1.907
FxaC_12g43620	1.3279	0.000932335	0.00677742	up	NA	Senescence regulator	0.74	0.709	1.045	2.661	1.667	1.885
FxaC_16g27690	1.32724	3.14543e-13	1.24804e-11	up	NA	transmembrane ascorbate ferrireductase	6.018	4.64	6.334	15.162	13.222	13.978
FxaC_9g50800	1.32712	1.47596e-32	1.92835e-30	up	NA	Protein of unknown function (DUF707)	7.841	8.675	8.167	22.197	19.036	20.628
FxaC_19g18980	1.32481	0.00642502	0.0333167	up	NA	Belongs to the iron ascorbate-dependent oxidoreductase family	0.636	0.411	0.623	1.435	1.145	1.573
FxaC_9g46160	1.32418	0.000483522	0.00387894	up	NA	D-tyrosyl-tRNA(Tyr) deacylase	1.007	1.868	0.847	2.511	3.612	3.267
FxaC_23g33980	1.32342	3.55454e-08	7.31718e-07	up	NA	Belongs to the glycosyl hydrolase 5 (cellulase A) family	2.205	2.551	1.914	5.388	5.477	5.868
FxaC_13g11870	1.32133	0.00143091	0.009687	up	NA	Pentatricopeptide repeat-containing protein	0.396	0.78	0.821	1.287	1.847	1.828
FxaC_7g14020	1.3212	2.03664e-07	3.72927e-06	up	NA	L-ascorbate oxidase homolog	1.253	1.539	1.687	3.687	4.139	3.301
FxaC_27g40820	1.31913	5.38562e-81	2.29717e-78	up	NA	Wound-induced protein	74.846	72.078	69.046	184.805	174.301	178.906
FxaC_21g14220	1.3187	0.00934706	0.0448974	up	NA	NA	0.431	0.487	1.109	1.647	1.914	1.4
FxaC_22g01430	1.3182	3.59223e-05	0.000403684	up	NA	ACT domain	2.142	2.127	0.642	3.588	4.493	4.255
FxaC_27g48520	1.31701	2.36737e-14	1.04831e-12	up	NA	Cytochrome b5-like Heme/Steroid binding domain	2.074	2.453	2.419	5.206	5.687	6.374
FxaC_7g17580	1.31689	6.02629e-13	2.33676e-11	up	AGC2-1	Serine threonine-protein kinase	2.792	2.415	3.463	7.24	6.755	7.437
FxaC_2g32900	1.31668	7.41376e-13	2.84246e-11	up	NA	Plant mobile domain	1.266	1.297	1.237	2.993	2.904	3.562
FxaC_2g10000	1.31559	2.33565e-92	1.168e-89	up	NA	NA	65.712	72.14	64.854	172.674	158.892	172.465
FxaC_24g11870	1.31552	2.26736e-21	1.67125e-19	up	NA	Belongs to the MIP aquaporin (TC 1.A.8) family	6.309	5.735	5.331	13.788	14.302	15.109
FxaC_10g47360	1.31494	0.0103104	0.0485075	up	NA	THO complex subunit	0.671	0.758	0.511	1.767	2.037	1.028
FxaC_17g52980	1.31482	6.54568e-59	1.82552e-56	up	PHI-1	Phosphate-induced protein 1 conserved region	21.208	22.853	19.657	53.173	51.208	54.103
FxaC_22g13390	1.31324	9.59397e-14	4.02704e-12	up	NA	Fimbrin-like protein	2.408	2.887	2.722	5.537	7.364	6.963
FxaC_7g38560	1.31277	0.00115783	0.0081215	up	NA	cyclic nucleotide-gated ion channel	0.433	0.782	0.402	1.424	1.591	1.024
FxaC_11g23390	1.30993	1.44374e-71	5.30062e-69	up	NA	Endoglucanase 11-like	28.932	26.048	25.044	66.061	67.325	64.626
FxaC_1g36990	1.30173	6.008e-11	1.84694e-09	up	NA	Belongs to the cysteine synthase cystathionine beta- synthase family	3.774	2.423	3.102	7.726	8.233	6.829
FxaC_16g21490	1.30007	2.53492e-26	2.46312e-24	up	NA	NA	8.332	8.14	7.451	18.447	18.673	21.748
FxaC_22g23850	1.29985	1.00514e-11	3.39391e-10	up	NA	Belongs to the hexokinase family	2.754	2.548	2.471	6.526	6.061	6.526
FxaC_10g12030	1.29638	0.00182907	0.0118339	up	NA	CRAL/TRIO, N-terminal region	0.878	1.466	0.27	2.419	1.861	2.229
FxaC_5g03261	1.29627	0.000668132	0.0051199	up	NA	DDE superfamily endonuclease	1.117	0.866	0.365	2.151	1.997	1.657
FxaC_27g05730	1.2962	6.99844e-37	1.05447e-34	up	NA	Protein ZINC INDUCED	11.601	9.851	9.937	26.911	23.974	26.057
FxaC_15g32880	1.2943	9.81514e-05	0.00098082	up	NA	NA	5.996	9.484	9.587	22.732	20.994	17.512
FxaC_6g30860	1.29243	0.000236755	0.00210675	up	NA	Inhibitor	1.296	1.65	1.211	3.039	3.41	3.759
FxaC_10g23810	1.29118	2.40085e-05	0.000283821	up	NA	Belongs to the small heat shock protein (HSP20) family	1.784	3.002	2.178	6.672	6.26	4.125
FxaC_22g04691	1.29103	1.17457e-18	7.36604e-17	up	NA	Senescence-associated carboxylesterase 101-like	5.029	6.198	5.917	12.879	14.264	14.712
FxaC_16g14660	1.29061	0.0018254	0.0118167	up	OASA1	Belongs to the cysteine synthase cystathionine beta- synthase family	0.636	0.71	0.598	1.379	1.362	2.023
FxaC_8g26320	1.29038	0.00136363	0.00930511	up	NA	Ribosomal protein S1-like RNA-binding domain	0.646	0.695	0.421	1.425	1.12	1.797
FxaC_21g07770	1.29025	3.11262e-10	8.77357e-09	up	NA	RNA polymerase II transcription regulator recruiting activity	2.35	2.641	2.761	6.189	5.393	7.338
FxaC_28g37590	1.28693	8.72379e-05	0.000886267	up	NA	RING-H2 finger protein	1.175	1.964	2.348	3.65	4.936	4.702
FxaC_2g09910	1.28661	3.41499e-05	0.000386386	up	NA	NA	3.588	4.247	2.147	10.257	6.063	8.225
FxaC_21g08000	1.2862	5.44043e-17	3.02293e-15	up	NA	vacuolar amino acid transporter	4.635	4.637	5.98	12.967	11.266	12.745
FxaC_15g30140	1.28518	7.61125e-51	1.76608e-48	up	NA	Catalyzes xyloglucan endohydrolysis (XEH) and or endotransglycosylation (XET). Cleaves and religates xyloglucan polymers, an essential constituent of the primary cell wall, and thereby participates in cell wall construction of growing tissues	21.133	22.352	24.642	55.668	55.152	54.516
FxaC_9g08310	1.28372	3.8769e-15	1.8434e-13	up	FABD	malonyl-CoA-acyl carrier protein transacylase	9.619	6.814	6.235	17.888	16.143	21.139
FxaC_20g13641	1.28272	9.31711e-05	0.000938489	up	NA	Enolase 1	1.084	0.98	1.073	2.245	2.125	3.244
FxaC_4g25600	1.27968	0.00602808	0.0317	up	NA	calcium-binding protein	0.536	0.485	0.525	1.291	0.966	1.492
FxaC_5g20040	1.2776	3.79508e-05	0.000423689	up	NA	Meiosis protein SPO22/ZIP4 like	0.899	0.614	0.601	1.501	1.72	1.898
FxaC_13g51580	1.27757	1.23064e-10	3.66093e-09	up	NA	Long-chain fatty alcohol oxidase involved in the omega- oxidation pathway of lipid degradation	1.773	1.956	2.203	4.585	5.063	4.653
FxaC_13g18000	1.27389	9.05131e-108	5.35773e-105	up	NA	Cytidylyltransferase-like	17.204	16.514	16.077	41.275	39.931	38.951
FxaC_21g33570	1.27253	0.0018505	0.0119482	up	NA	NA	0.854	1.094	0.325	1.724	2.094	1.732
FxaC_9g34250	1.26922	1.14278e-184	1.50663e-181	up	NA	Early nodulin-like protein	200.483	191.222	180.266	454.723	460.367	460.754
FxaC_18g27290	1.26733	0.00309609	0.018351	up	NA	Purple acid phosphatase	0.864	0.595	0.658	1.993	1.92	1.157
FxaC_3g01080	1.26687	0.000209841	0.00189783	up	NA	FAD binding domain	0.984	0.679	0.503	1.527	2.007	1.681
FxaC_15g39450	1.26508	0.00374768	0.0214694	up	NA	calcium-transporting ATPase 16, plasma	0.425	0.332	0.265	0.895	0.505	1.066
FxaC_15g39490	1.26459	0.00499204	0.0272421	up	NA	calcium-transporting ATPase 17, plasma	0.45	0.387	0.269	0.993	0.5	1.183
FxaC_24g24560	1.26432	0.00113772	0.0080046	up	NA	4'-phosphopantetheinyl transferase superfamily	1.805	1.179	0.916	1.901	3.138	4.34
FxaC_19g31130	1.26362	5.40879e-05	0.000581468	up	NA	NA	1.264	1.178	2.571	3.661	3.356	4.871
FxaC_17g11680	1.26356	6.83865e-06	9.2407e-05	up	NA	Cytochrome p450	1.186	1.778	1.283	3.649	4.052	2.499
FxaC_26g01660	1.26274	4.39619e-06	6.21845e-05	up	NA	LysM domain	6.933	9.31	7.917	16.688	19.42	21.856
FxaC_13g11950	1.26238	0.00671365	0.0345229	up	NA	endonuclease	1.12	0.386	1.401	2.977	1.593	2.308
FxaC_22g71550	1.26235	8.95455e-06	0.000117734	up	SNRNP200	U5 small nuclear ribonucleoprotein 200 kDa	0.6	0.524	0.274	1.222	0.943	1.212
FxaC_15g40650	1.2623	2.72947e-71	9.95811e-69	up	NA	Belongs to the class-I pyridine nucleotide-disulfide oxidoreductase family	24.748	25.818	24.929	61.14	55.449	64.207
FxaC_5g19250	1.26224	0.00548426	0.0294135	up	NA	Protein NRT1 PTR FAMILY	0.363	0.492	0.483	0.86	1.383	0.949
FxaC_19g39660	1.26209	1.04519e-18	6.58311e-17	up	NA	Sulfate transporter	3.376	3.256	2.606	7.786	6.973	7.426
FxaC_23g50670	1.26175	5.42973e-10	1.48395e-08	up	NA	vacuolar amino acid transporter	3.649	2.802	2.868	7.976	6.449	7.896
FxaC_15g11000	1.2616	3.64365e-54	9.11054e-52	up	NA	transcription factor	11.657	12.893	10.99	28.795	27.49	28.913
FxaC_20g35910	1.26092	7.20019e-05	0.000748523	up	NA	Pentatricopeptide repeat-containing protein	1.442	0.61	1.402	2.488	2.808	2.888
FxaC_24g03050	1.25902	4.88204e-07	8.35899e-06	up	NA	Lysine histidine transporter	1.948	1.706	2.225	5.675	5.174	3.129
FxaC_14g19731	1.25777	4.02867e-07	7.01167e-06	up	NA	phosphatase 2c	0.752	0.655	0.641	1.585	1.431	1.879
FxaC_15g24790	1.25726	1.47082e-11	4.85604e-10	up	NA	Xyloglucan galactosyltransferase	4.999	4.942	2.89	9.642	9.278	11.864
FxaC_11g22650	1.25716	0.000545387	0.00430382	up	NA	HAUS augmin-like complex subunit 4	1.02	0.674	0.985	1.9	2.161	2.291
FxaC_21g06321	1.25653	0.00658262	0.0339674	up	NA	Catalytic subunit of the ferredoxin-thioredoxin reductase (FTR), which catalyzes the two-electron reduction of thioredoxins by the electrons provided by reduced ferredoxin	2.566	1.5	2.93	3.973	5.214	7.346
FxaC_11g37790	1.25652	0.000697308	0.0053119	up	NA	Belongs to the OSBP family	0.646	1.135	0.738	2.267	2.178	1.591
FxaC_22g26410	1.25506	5.54199e-06	7.64712e-05	up	NA	LRR-repeat protein	2.223	2.927	2.538	7.156	5.633	5.564
FxaC_5g09721	1.25214	3.20204e-25	2.92976e-23	up	NA	Indole-3-acetic acid-induced protein	2.558	2.521	2.564	5.875	5.717	6.573
FxaC_5g21860	1.25189	3.37154e-08	6.98749e-07	up	NA	NA	11.962	12.582	13.413	27.945	33.306	28.704
FxaC_8g09290	1.25058	2.10009e-27	2.15237e-25	up	NA	breast cancer carboxy-terminal domain	5.889	4.8	5.405	12.494	13.037	12.601
FxaC_21g13910	1.24943	0.00228976	0.0143086	up	NA	Septum-promoting GTP-binding protein	0.771	1.001	0.935	1.724	1.844	2.865
FxaC_27g14540	1.24939	2.22783e-08	4.75877e-07	up	NA	Peptidyl-prolyl cis-trans isomerase	4.477	2.01	3.159	8.529	6.257	8.051
FxaC_26g07780	1.24928	3.63112e-14	1.58418e-12	up	NA	LysM domain	24.165	23.991	19.454	51.943	53.636	55.282
FxaC_9g09300	1.24881	0.0019985	0.0127677	up	NA	NA	1.165	1.115	1.957	4.403	2.816	2.743
FxaC_21g30700	1.24848	9.5164e-06	0.000124333	up	DRM2	DNA (cytosine-5)-methyltransferase	1.838	2.514	3.29	6.486	4.22	7.361
FxaC_9g03410	1.24839	4.81399e-10	1.32663e-08	up	NA	transcription factor	2.233	1.85	1.939	4.924	5.474	3.85
FxaC_14g07710	1.24829	0.000261467	0.00229222	up	NA	Ras GTPase-activating protein-binding protein	1.446	1.307	0.851	2.722	3.437	2.417
FxaC_14g32640	1.24786	0.00292739	0.0175175	up	WRKY11	WRKY transcription factor	1.974	1.427	1.533	5.488	4.054	2.135
FxaC_1g11640	1.24663	0.00193685	0.0124369	up	NA	Endochitinase-like	0.701	1.224	1.067	2.951	2.617	1.516
FxaC_23g03530	1.24608	0.00690696	0.0353165	up	NA	isoform X1	1.758	4.402	1.236	4.986	7.2	5.561
FxaC_23g33661	1.24572	0.000130776	0.00125786	up	NA	NA	1.738	1.989	1.323	4.697	3.516	3.822
FxaC_26g15240	1.24543	3.36085e-09	8.22614e-08	up	NA	NA	2.302	2.6	2.804	6.262	6.161	5.768
FxaC_5g30020	1.24537	3.76746e-18	2.29807e-16	up	NA	Glutamate receptor	2.232	2.715	2.494	5.548	6.103	5.959
FxaC_15g39550	1.24331	4.35177e-09	1.04358e-07	up	ATS1	ATP sulfurylase 1	1.613	2.103	0.981	4.261	3.173	3.747
FxaC_2g18280	1.24151	1.73291e-24	1.52772e-22	up	NA	Domain associated at C-terminal with AAA	2.528	3.025	2.831	6.265	6.527	6.998
FxaC_21g27111	1.24102	7.70224e-07	1.26823e-05	up	NA	phosphoenolpyruvate carboxylase	1.336	0.916	1.342	3.081	2.904	2.442
FxaC_13g17390	1.23998	0.00033427	0.00282704	up	NA	Pentatricopeptide repeat-containing protein	0.463	0.627	0.74	1.194	1.426	1.677
FxaC_9g45240	1.2396	0.00213753	0.0135057	up	NA	response to water deprivation	1.992	1.401	1.095	4.507	2.618	3.512
FxaC_6g33660	1.23874	0.00605761	0.0318178	up	NA	Adenine phosphoribosyltransferase	0.855	1.082	0.586	1.802	1.917	2.283
FxaC_13g11401	1.23844	3.2885e-05	0.000373604	up	NA	Regulator of Vps4 activity in the MVB pathway	2.416	2.432	1.568	3.933	5.025	6.237
FxaC_17g18070	1.23674	4.18944e-05	0.000462226	up	NA	Universal stress protein family	1.783	2.447	2.262	4.728	5.117	5.428
FxaC_3g03390	1.23672	9.45933e-05	0.000951163	up	NA	SPX domain-containing protein	1.897	1.323	1.609	3.71	3.745	3.869
FxaC_11g04590	1.23622	2.3541e-07	4.26613e-06	up	NA	BES1 BZR1 homolog protein	1.668	1.089	1.217	3.27	3.202	2.858
FxaC_27g37490	1.23567	0.000629601	0.00487227	up	NA	Sulfate transporter	0.666	0.577	0.608	1.57	1.143	1.641
FxaC_23g34390	1.23475	0.00248735	0.0153222	up	NA	NA	2.641	1.159	1.12	4.45	4.016	3.102
FxaC_21g04730	1.23308	1.16099e-17	6.78909e-16	up	NA	High affinity nitrate transporter	5.564	6.772	8.016	16.163	14.534	16.917
FxaC_23g10740	1.23237	2.52673e-08	5.33382e-07	up	NA	receptor-like protein kinase	1.86	1.576	2.357	4.193	4.64	4.653
FxaC_14g00650	1.2288	1.68425e-05	0.000207039	up	NA	Cytochrome p450	1.741	0.887	1.555	3.335	2.868	3.528
FxaC_22g37540	1.2255	8.59725e-27	8.62834e-25	up	NA	Enoyl- acyl-carrier-protein reductase NADH 1, chloroplastic-like	12.576	12.46	10.887	29.743	25.66	28.614
FxaC_25g24580	1.22497	2.77445e-09	6.87204e-08	up	NA	NA	3.434	3.104	3.535	7.794	7.949	7.691
FxaC_6g38430	1.22343	9.19724e-07	1.49029e-05	up	NA	NA	10.718	16.672	11.956	32.814	30.955	28.313
FxaC_20g40460	1.22303	0.00052695	0.00417536	up	NA	Sulfate transporter	0.377	0.484	0.838	1.149	1.518	1.244
FxaC_18g23780	1.22279	5.20591e-15	2.4354e-13	up	NA	NA	10.069	11.812	8.808	22.035	23.604	26.11
FxaC_26g12240	1.22199	6.92298e-29	7.70815e-27	up	NA	Wound-induced protein	17.225	15.266	18.459	42.585	38.592	37.086
FxaC_24g42470	1.2213	0.0100775	0.0476358	up	NA	Glyoxylate succinic semialdehyde reductase	0.457	0.551	0.522	1.083	0.96	1.524
FxaC_13g16920	1.22033	1.90277e-05	0.000230193	up	NA	Regulator of Vps4 activity in the MVB pathway	3.569	2.432	2.571	7.171	4.307	8.494
FxaC_2g02991	1.22023	2.06994e-08	4.44722e-07	up	NA	Belongs to the protein kinase superfamily. Ser Thr protein kinase family	1.722	2.506	1.8	4.673	4.579	4.831
FxaC_22g70482	1.21804	8.53533e-06	0.000112862	up	NA	low-specificity L-threonine aldolase 1	2.441	1.923	1.001	3.592	4.236	4.705
FxaC_8g03550	1.21792	0.000148302	0.00140249	up	NA	Belongs to the TRAFAC class myosin-kinesin ATPase superfamily. Kinesin family	0.552	0.677	0.563	1.473	1.104	1.598
FxaC_20g04370	1.21701	0.0101234	0.0477826	up	NA	TMV resistance protein N-like	0.497	0.694	0.619	1.19	1.308	1.711
FxaC_10g47210	1.21657	0.000720942	0.00545896	up	ARP8	cytoskeleton organization	0.905	0.321	0.466	1.084	1.408	1.42
FxaC_13g18440	1.21626	3.0101e-07	5.36941e-06	up	NA	Belongs to the multi antimicrobial extrusion (MATE) (TC 2.A.66.1) family	0.763	1.101	0.855	2.024	2.493	1.794
FxaC_14g36290	1.21501	0.000303144	0.00260173	up	PIN2	May act as a component of the auxin efflux carrier	0.713	0.597	0.874	1.557	1.504	1.971
FxaC_25g39750	1.21476	8.39738e-07	1.37373e-05	up	NA	Sulfate transporter	2.122	1.943	1.896	5.502	2.922	5.416
FxaC_17g48910	1.21446	0.00606396	0.0318454	up	NA	Belongs to the multi antimicrobial extrusion (MATE) (TC 2.A.66.1) family	0.387	0.539	0.408	1.067	0.974	1.064
FxaC_14g10320	1.21368	8.62873e-07	1.40602e-05	up	NA	Pentatricopeptide repeat-containing protein	1.445	1.626	1.432	3.302	2.877	4.277
FxaC_11g00060	1.21333	0.00507507	0.0275862	up	NA	Cytokinin-activating enzyme working in the direct activation pathway. Phosphoribohydrolase that converts inactive cytokinin nucleotides to the biologically active free-base forms	1.054	0.675	0.852	1.711	1.271	2.992
FxaC_24g45020	1.21008	0.000184781	0.00170143	up	NA	proline-rich receptor-like protein kinase	0.712	0.772	0.943	1.83	1.782	1.972
FxaC_27g46751	1.20915	9.92144e-08	1.9108e-06	up	NA	Heat shock protein	1.709	2.602	1.31	3.885	4.746	4.428
FxaC_22g05450	1.20914	0.00278488	0.0168384	up	NA	NA	8.557	8.88	4.705	11.682	24.857	14.742
FxaC_21g18182	1.20772	1.65832e-27	1.7117e-25	up	NA	Belongs to the UDP-glycosyltransferase family	9.976	8.178	9.122	20.979	20.673	21.118
FxaC_8g37580	1.20743	0.00235769	0.0146558	up	NA	Belongs to the CRISP family	1.072	4.94	5.263	9.594	9.807	6.492
FxaC_10g37340	1.2073	1.19706e-26	1.18498e-24	up	NA	regulation of response to stimulus	10.093	9.947	9.166	21.555	21.075	24.756
FxaC_25g28590	1.20682	5.62965e-22	4.28008e-20	up	NA	Peptidyl-prolyl cis-trans isomerase	6.667	5.614	6.638	15.603	14.392	13.468
FxaC_12g19420	1.20633	7.32021e-05	0.000759231	up	NA	rRNA-processing protein	1.314	1.512	3.048	3.523	5.281	4.567
FxaC_3g03051	1.20481	1.16876e-09	3.05262e-08	up	NA	Topless-related protein	2.173	2.182	2.972	6.187	5.811	4.759
FxaC_12g38950	1.20472	1.22376e-05	0.000156042	up	NA	Cytochrome p450	0.873	1.554	1.558	3.276	2.497	3.395
FxaC_15g29610	1.20442	1.17117e-11	3.92935e-10	up	NA	Plasma membrane ATPase	2.126	1.886	2.049	4.026	4.845	5.043
FxaC_26g17720	1.203	0.000388807	0.00322204	up	NA	May be involved in modulation of pathogen defense and leaf cell death	0.879	1.081	1.004	1.889	2.004	2.93
FxaC_17g25750	1.20231	3.61287e-09	8.78738e-08	up	NA	NA	3.095	2.037	2.814	5.886	5.443	6.858
FxaC_4g18630	1.202	1.10953e-26	1.10589e-24	up	NA	Alcohol dehydrogenase GroES-like domain	9.667	11.049	10.584	24.275	24.954	22.601
FxaC_24g28510	1.20118	1.29281e-24	1.15022e-22	up	NA	NA	8.855	9.165	10.439	19.929	21.537	23.676
FxaC_8g15570	1.20113	5.37163e-20	3.65302e-18	up	NA	heparanase-like protein	5.831	5.041	6.304	13.714	12.106	13.474
FxaC_24g45360	1.20055	0.00800526	0.0396835	up	NA	Belongs to the terpene cyclase mutase family	0.404	0.467	0.256	0.544	1.132	0.923
FxaC_27g37390	1.20021	0.00180411	0.0116934	up	NA	Splicing factor 3B subunit	0.363	0.377	0.373	0.86	1	0.687
FxaC_17g19030	1.19973	3.57807e-23	2.91927e-21	up	NA	Remorin, C-terminal region	9.309	8.605	9.333	21.782	19.862	20.733
FxaC_19g22810	1.19858	5.31041e-05	0.000572055	up	NA	Catalyzes xyloglucan endohydrolysis (XEH) and or endotransglycosylation (XET). Cleaves and religates xyloglucan polymers, an essential constituent of the primary cell wall, and thereby participates in cell wall construction of growing tissues	1.525	2.108	1.28	4.156	3.685	3.493
FxaC_13g16170	1.19791	8.76176e-20	5.8623e-18	up	NA	NA	10.3	7.838	9.551	22.39	20.18	20.665
FxaC_14g05480	1.19787	5.60762e-13	2.17879e-11	up	NA	Xylosyltransferase	3.052	4.403	3.389	8.581	8	8.329
FxaC_14g02750	1.19625	0.0104349	0.0489385	up	NA	Protein ALTERED XYLOGLUCAN	0.393	0.328	0.552	0.827	1.072	0.98
FxaC_23g28360	1.19527	0.000269974	0.00235319	up	NA	Cation H( ) antiporter	0.787	0.622	0.786	1.994	1.699	1.303
FxaC_27g11590	1.19509	0.00483972	0.0265708	up	NA	NA	4.754	3.819	5.429	11.682	7.645	12.571
FxaC_1g19840	1.19405	0.00371565	0.0213281	up	NA	UPF0553 protein-like	0.68	0.729	0.825	1.655	1.507	1.93
FxaC_21g57401	1.19298	2.82841e-09	6.99374e-08	up	NA	ribosomal protein import into nucleus	2.035	2.047	2.619	4.92	5.085	5.209
FxaC_17g18060	1.19286	1.95898e-52	4.73495e-50	up	NA	Universal stress protein family	38.719	42.026	35.523	88.504	83.826	93.402
FxaC_22g35330	1.19272	1.75123e-48	3.83347e-46	up	NA	Belongs to the multi antimicrobial extrusion (MATE) (TC 2.A.66.1) family	7.009	6.324	6.401	15.18	14.913	14.902
FxaC_8g37410	1.19059	1.33077e-09	3.44781e-08	up	NA	Belongs to the pyruvate kinase family	1.916	2.171	2.305	5.22	4.246	5.085
FxaC_17g26980	1.18947	1.05417e-23	8.90125e-22	up	CBL1	Calcineurin B-like protein	14.321	13.348	11.602	31.836	30.54	27.125
FxaC_28g24540	1.18911	0.000340603	0.00287237	up	NA	Belongs to the importin alpha family	0.625	0.583	0.547	1.403	1.069	1.531
FxaC_18g44250	1.18833	3.92306e-85	1.77791e-82	up	NA	4-coumarate--CoA ligase-like	39.502	39.849	37.688	84.301	88.647	93.273
FxaC_2g35060	1.18827	1.34814e-12	5.01953e-11	up	NA	DDT domain-containing protein	3.771	3.076	3.607	7.375	6.836	9.536
FxaC_23g44430	1.18811	1.90574e-23	1.57703e-21	up	NA	GEM-like protein	9.655	10.909	11.618	26.42	23.706	22.941
FxaC_12g43930	1.18649	5.19178e-07	8.81904e-06	up	WRKY28	WRKY transcription factor	2.592	2.087	1.947	4.077	5.107	5.878
FxaC_9g40600	1.18447	3.6639e-30	4.23385e-28	up	NA	Belongs to the glyceraldehyde-3-phosphate dehydrogenase family	15.785	12.858	13.676	32.332	29.276	34.349
FxaC_23g43830	1.1843	1.94681e-05	0.000234738	up	NA	Histone-lysine n-methyltransferase	1.751	1.913	1.208	2.997	4.122	3.987
FxaC_11g12080	1.18379	7.11561e-83	3.12704e-80	up	NA	SAM dependent carboxyl methyltransferase	55.34	64.836	58.471	136.484	133.706	135.027
FxaC_1g32050	1.18312	1.70268e-52	4.13267e-50	up	NA	Inositol hexakisphosphate	8.426	8.525	8.996	18.983	19.704	20.026
FxaC_17g03460	1.1819	0.000394225	0.00325479	up	NA	Monodehydroascorbate reductase	1.794	1.166	0.791	3.944	2.145	2.451
FxaC_2g21170	1.18026	1.40049e-08	3.11268e-07	up	NA	Mitogen-activated protein kinase kinase kinase	1.644	2.206	1.849	4.354	4.721	3.826
FxaC_21g23810	1.17687	1.07041e-06	1.70963e-05	up	NA	NA	4.16	3.133	3.959	7.812	9.063	8.399
FxaC_11g11990	1.17672	4.15232e-99	2.29402e-96	up	NA	SAM dependent carboxyl methyltransferase	60.239	67.147	62.502	141.868	143.673	142.931
FxaC_4g26460	1.17456	0.00019784	0.00180533	up	NA	CRAL-TRIO domain-containing protein C23B6.04c-like	0.978	1.651	0.894	2.232	3.075	2.681
FxaC_13g13040	1.17286	0.000149664	0.00141214	up	NA	Belongs to the multi antimicrobial extrusion (MATE) (TC 2.A.66.1) family	2.14	1.586	0.962	3.473	4.488	2.619
FxaC_21g65260	1.17183	0.00290718	0.0174163	up	NA	microtubule motor activity	3.235	4.804	6.598	12.169	11.005	9.499
FxaC_3g02470	1.17168	1.13067e-09	2.95714e-08	up	NA	Belongs to the iron ascorbate-dependent oxidoreductase family	4.876	5.343	5.011	11.618	10.471	12.197
FxaC_11g32310	1.16921	1.47193e-19	9.75834e-18	up	NA	Heavy-metal-associated domain	9.637	9.255	10.318	23.417	20.949	21.066
FxaC_3g07250	1.16916	2.56225e-17	1.46726e-15	up	NA	inactive protein kinase	3.418	4.244	3.731	8.317	8.303	8.988
FxaC_22g17280	1.1681	1.91784e-11	6.23262e-10	up	ACO1	Belongs to the iron ascorbate-dependent oxidoreductase family	5.454	6.346	6.03	12.772	13.166	14.06
FxaC_18g09000	1.1677	0.00242821	0.0150089	up	NA	domain-containing protein	0.945	0.598	0.504	1.659	1.412	1.534
FxaC_7g29000	1.16674	6.46198e-09	1.50604e-07	up	USP	UDP-sugar	2.386	1.869	2.332	4.3	5.348	5.048
FxaC_15g19360	1.16672	0.0046031	0.0255032	up	NA	Protein kinase C conserved region 2 (CalB)	0.681	1.013	0.777	2.615	1.645	1.3
FxaC_20g09590	1.16606	2.73456e-05	0.000318694	up	NA	Belongs to the mitochondrial carrier (TC 2.A.29) family	3.417	2.298	1.475	6.101	4.28	5.815
FxaC_17g19441	1.1658	0.000102207	0.0010161	up	NA	NA	1.779	1.358	1.084	2.999	3.397	3.08
FxaC_24g16650	1.16351	8.04729e-08	1.57018e-06	up	NA	F-box LRR-repeat protein	1.907	2.53	2.529	5.571	5.743	4.225
FxaC_24g54440	1.16331	0.000295146	0.00254211	up	NA	Protein of unknown function (DUF2854)	2.031	1.458	1.979	4.593	4.016	3.554
FxaC_7g40270	1.16312	2.36632e-16	1.25473e-14	up	NA	cinnamyl alcohol dehydrogenase	6.799	6.404	7.11	16.606	14.876	13.823
FxaC_5g33860	1.16235	3.13154e-05	0.00035844	up	NA	NA	2.336	3.439	2.592	6.468	6.856	5.416
FxaC_17g28640	1.16201	8.29458e-50	1.87222e-47	up	NA	NAC domain-containing protein	20.234	19.134	21.49	44.526	42.856	48.312
FxaC_17g23040	1.16194	5.62626e-06	7.75234e-05	up	NA	Purple acid phosphatase	2.385	2.12	1.725	5.653	3.972	4.344
FxaC_5g28730	1.16037	1.00417e-08	2.28077e-07	up	NA	NA	1.615	1.756	2.368	4.598	4.423	3.707
FxaC_23g39310	1.16019	0.00132546	0.00909604	up	NA	Plant protein 1589 of unknown function (A_thal_3526)	2.288	1.207	1.452	4.284	3.502	3.232
FxaC_26g03820	1.15865	0.0103936	0.0487922	up	NA	START domain	0.346	0.553	0.638	1.682	0.621	1.123
FxaC_21g36330	1.15858	1.05508e-11	3.55425e-10	up	NA	Regulatory protein	3.589	4.158	3.316	7.971	7.829	8.929
FxaC_5g19500	1.15802	0.00924055	0.0444511	up	NA	dCTP pyrophosphatase 1-like	1.677	0.874	0.737	2.105	2.65	2.581
FxaC_8g14440	1.15709	0.0002607	0.00228685	up	NA	Belongs to the TRAFAC class myosin-kinesin ATPase superfamily. Kinesin family	0.493	0.766	0.653	1.432	1.214	1.62
FxaC_7g16590	1.15618	0.0084561	0.041486	up	NA	mediator of RNA polymerase II transcription subunit	0.834	0.788	0.433	1.038	1.558	2.01
FxaC_11g00271	1.15606	1.87675e-25	1.7419e-23	up	NA	G-type lectin S-receptor-like serine threonine-protein kinase	5.827	5.447	6.022	12.95	12.991	12.439
FxaC_18g08500	1.15567	0.00185458	0.0119709	up	NA	Pentatricopeptide repeat-containing protein	1.836	1.245	2.621	4.189	3.643	4.717
FxaC_19g07490	1.15542	2.0618e-147	1.81217e-144	up	NA	Peptide methionine sulfoxide reductase-like	305.761	341.013	329.616	722.509	701.637	745.603
FxaC_22g34040	1.15477	0.00135582	0.00926271	up	NA	Mitochondrial	0.555	0.892	0.881	1.397	1.929	1.835
FxaC_11g13380	1.15463	0.000141127	0.00134362	up	NA	LRR receptor-like serine threonine-protein kinase	2.192	2.312	2.265	3.079	6.336	5.59
FxaC_22g11470	1.15446	0.000154583	0.00145406	up	NA	Protein of unknown function (DUF1218)	2.328	2.17	2.658	5.745	4.754	5.35
FxaC_28g06820	1.15248	2.3345e-39	3.85817e-37	up	NA	glycerol-3-phosphate transporter	13.731	15.838	14.699	31.942	32.872	33.43
FxaC_27g22941	1.15214	4.60674e-07	7.93446e-06	up	NA	) efflux antiporter	5.136	5.596	3.696	11.262	11.89	8.98
FxaC_18g15680	1.1521	4.45483e-14	1.93139e-12	up	CMS	2-C-methyl-D-erythritol 4-phosphate cytidylyltransferase	12.569	7.91	7.65	22.416	19.638	20.375
FxaC_26g39230	1.15122	1.82836e-10	5.30041e-09	up	NA	Belongs to the peptidase A1 family	3.538	3.282	2.987	6.189	7.412	8.155
FxaC_26g16250	1.15113	0.000156688	0.00147077	up	NA	Receptor-like protein kinase THESEUS	0.705	0.497	0.609	1.376	1.108	1.525
FxaC_21g66280	1.15098	0.00143374	0.00970249	up	NA	TMV resistance protein N-like	0.401	0.525	0.504	1.076	1.198	0.889
FxaC_13g25831	1.15036	1.00517e-22	7.99851e-21	up	NA	EF-hand domain pair	12.571	11.936	12.427	25.978	28.458	27.255
FxaC_21g05630	1.14983	0.000401855	0.00330749	up	NA	Deoxynucleoside triphosphate triphosphohydrolase SAMHD1 homolog	1.143	1.033	1.399	2.451	2.554	2.871
FxaC_3g11340	1.14978	1.76351e-160	1.85999e-157	up	NA	Transporter	100.252	103.683	97.91	225.054	216.834	226.586
FxaC_1g04891	1.1492	1.27495e-06	2.01029e-05	up	NA	methyltransferase At2g41040, chloroplastic-like	3.027	3.23	3.061	5.436	8.388	6.765
FxaC_2g43190	1.14789	0.000644645	0.00496815	up	NA	DnaJ Hsp40 cysteine-rich domain superfamily protein	2.208	2.348	1.78	3.009	5.82	5.198
FxaC_24g52971	1.1468	0.000219409	0.00197482	up	NA	G-type lectin S-receptor-like serine threonine-protein kinase	0.823	0.909	0.574	1.493	1.9	1.731
FxaC_11g45000	1.14625	2.56341e-12	9.24756e-11	up	NA	Lectin-domain containing receptor kinase	8.721	6.931	7.086	15.165	18.036	16.97
FxaC_25g17350	1.14603	1.73068e-12	6.37833e-11	up	NA	Peptidyl-prolyl cis-trans isomerase	3.382	3.288	3.83	8.14	7.96	7.009
FxaC_18g18510	1.14486	0.000350132	0.00294062	up	NA	NA	4.999	3.813	5.531	11.188	10.795	9.464
FxaC_18g43250	1.14319	0.00117824	0.00823375	up	NA	NA	1.443	1.182	0.824	2.659	2.4	2.585
FxaC_20g38861	1.14207	0.00180481	0.0116965	up	NA	NA	0.862	1.168	2.078	2.37	3.264	3.315
FxaC_8g01840	1.14134	5.87782e-05	0.000625283	up	NA	Homeodomain	2.792	1.744	1.797	4.865	4.361	4.723
FxaC_4g13220	1.14109	2.04725e-08	4.405e-07	up	NA	NAC domain-containing protein	3.037	3.859	3.67	6.954	7.686	8.618
FxaC_25g00870	1.14041	9.34697e-05	0.000941334	up	NA	Cytochrome p450	1.645	1.09	1.419	2.848	2.901	3.361
FxaC_22g25690	1.1401	0.000794854	0.00592428	up	NA	Sulfate transporter	0.713	1.164	0.657	1.472	1.92	2.224
FxaC_27g41770	1.14005	1.94249e-06	2.95056e-05	up	NA	E3 ubiquitin-protein ligase	1.34	0.981	0.93	2.482	1.932	2.751
FxaC_9g32320	1.1399	5.0089e-06	6.96957e-05	up	NA	Belongs to the TRAFAC class myosin-kinesin ATPase superfamily. Myosin family	0.809	0.785	0.739	2.061	1.456	1.624
FxaC_15g19230	1.13859	3.40055e-08	7.04257e-07	up	NA	phosphatase 2c	2.95	3.102	2.131	5.294	7.167	5.568
FxaC_6g21870	1.13588	5.05365e-11	1.56685e-09	up	NA	Monocopper oxidase-like protein	1.658	2.337	2.321	4.525	4.645	4.667
FxaC_6g09910	1.13486	0.00151563	0.0101279	up	NA	F-Box protein	0.426	0.354	0.428	0.951	0.859	0.829
FxaC_16g25650	1.13255	0.00448889	0.0249517	up	NA	Myb family transcription factor	1.327	2.088	0.842	1.708	3.901	3.775
FxaC_22g60680	1.13235	9.13343e-06	0.000119734	up	NA	Belongs to the MIP aquaporin (TC 1.A.8) family	19.447	34.739	32.407	59.878	67.462	61.948
FxaC_21g29570	1.13185	1.80288e-05	0.000219252	up	NA	G-type lectin S-receptor-like serine threonine-protein kinase	1.081	1.423	1.02	2.945	2.063	2.746
FxaC_17g05971	1.13183	0.00116683	0.00817558	up	NA	Probable zinc-ribbon domain	0.555	0.404	0.429	0.905	0.969	1.162
FxaC_24g41210	1.13092	7.67857e-11	2.32842e-09	up	NA	Catalyzes the phosphorylation of D-fructose 6-phosphate to fructose 1, 6-bisphosphate by ATP, the first committing step of glycolysis	3.278	3.395	3.199	7.576	6.657	7.368
FxaC_8g00521	1.13085	0.00152812	0.0101902	up	NA	Pentatricopeptide repeat-containing protein	0.628	0.426	0.807	1.88	0.971	1.189
FxaC_14g00440	1.13008	0.00288277	0.0172987	up	NA	Belongs to the peptidase A1 family	1.181	0.919	0.412	1.9	1.93	1.703
FxaC_17g47240	1.13	3.19498e-43	6.13701e-41	up	NA	Plant phosphoribosyltransferase C-terminal	9.513	9.114	9.661	21.672	19.781	20.272
FxaC_14g02040	1.12925	0.00180621	0.0117043	up	NA	Pentatricopeptide repeat-containing protein At1g05670	0.947	0.713	0.937	1.296	1.827	2.526
FxaC_16g17010	1.12905	9.1588e-07	1.48489e-05	up	NA	Belongs to the major facilitator superfamily. Sugar transporter (TC 2.A.1.1) family	1.974	1.756	1.726	3.605	4.032	4.27
FxaC_6g02660	1.12846	4.31542e-07	7.46595e-06	up	NA	NA	21.176	25.52	18.426	48.144	45.195	49.451
FxaC_21g19590	1.1274	1.3782e-71	5.09224e-69	up	NA	NA	20.074	18.556	20.769	42.173	42.175	44.945
FxaC_1g12790	1.12609	1.26007e-05	0.000160226	up	NA	Lysosomal	0.801	0.875	1.149	2.021	1.791	2.317
FxaC_3g30750	1.12587	0.000599805	0.00466972	up	NA	NAC domain-containing protein	1.403	1.596	1.189	2.861	2.494	3.82
FxaC_27g41120	1.12577	0.00225528	0.0141205	up	NA	Adenine guanine permease	0.88	0.59	0.584	1.196	1.617	1.659
FxaC_27g07770	1.12525	0.000749594	0.0056435	up	NA	NA	15.126	12.153	6.526	29.382	22.598	22.18
FxaC_8g03570	1.12492	1.70646e-09	4.35889e-08	up	NA	Kynurenine--oxoglutarate transaminase	4.425	4.08	4.093	9.74	7.892	9.813
FxaC_9g22030	1.12374	0.000450351	0.00364815	up	NA	Pentatricopeptide repeat-containing protein	0.454	0.713	0.676	1.35	1.271	1.387
FxaC_28g37610	1.12346	2.30687e-37	3.54019e-35	up	NA	Belongs to the multi antimicrobial extrusion (MATE) (TC 2.A.66.1) family	8.847	8.542	8.855	17.741	19.658	19.59
FxaC_26g21900	1.12309	0.0012993	0.00894292	up	NA	Transcription elongation factor SPT5	0.616	0.387	0.469	1.369	0.846	0.981
FxaC_5g28680	1.12152	0.00324651	0.0190788	up	WRKY11	WRKY transcription factor	2.671	1.435	1.237	3.953	4.381	3.28
FxaC_17g04920	1.12086	0.0032129	0.0189196	up	NA	inactive poly ADP-ribose polymerase	1.054	0.648	1.877	3.063	2.322	2.28
FxaC_26g27210	1.12005	1.24329e-08	2.78679e-07	up	NA	RESISTANCE protein	1.067	1.119	0.804	2.349	1.863	2.309
FxaC_5g36660	1.11984	1.46858e-05	0.000183404	up	AMY1	Belongs to the glycosyl hydrolase 13 family	0.897	1.15	1.048	2.636	2.142	1.94
FxaC_6g01930	1.11956	8.84005e-18	5.21671e-16	up	NA	Squalene monooxygenase-like	6.828	6.261	5.867	13.893	13.339	13.911
FxaC_5g07590	1.11935	7.06296e-12	2.43588e-10	up	NA	protein serine/threonine kinase activity	1.321	1.225	1.035	2.781	2.232	2.773
FxaC_21g42160	1.11929	1.28839e-22	1.01546e-20	up	NA	S-adenosyl-L-methionine-dependent protein-lysine N- methyltransferase that methylates elongation factor 1-alpha	9.746	11.157	9.587	23.863	20.294	22.087
FxaC_3g12820	1.11899	2.14219e-05	0.000256167	up	NA	Oligopeptide transporter	1.214	0.96	1.502	2.903	2.574	2.434
FxaC_6g40620	1.11696	5.00587e-05	0.000543183	up	NA	RNA polymerase sigma factor	1.685	1.385	1.365	2.517	2.947	4.143
FxaC_14g10800	1.11616	1.17285e-11	3.9327e-10	up	NA	transcription factor	7.184	6.866	4.715	14.784	13.3	12.684
FxaC_21g60320	1.11449	0.00557734	0.0298108	up	NA	Chaperone protein	1.301	1.029	0.99	1.712	2.53	2.931
FxaC_17g14060	1.11437	6.61148e-08	1.30851e-06	up	NA	Rae1-like protein	3.334	3.297	2.732	7.517	5.786	7
FxaC_27g11360	1.11373	0.00488431	0.0267776	up	CHL-CPN10	kDa chaperonin	2.21	1.924	1.309	4.224	2.752	4.87
FxaC_15g04440	1.11225	2.82737e-06	4.1617e-05	up	ASB1	Anthranilate synthase beta subunit	4.376	3.339	2.791	7.542	6.899	8.3
FxaC_11g30480	1.11215	2.58331e-08	5.44928e-07	up	NA	XS domain	1.125	0.956	1.331	2.496	2.251	2.578
FxaC_22g09910	1.11081	0.000120473	0.00117002	up	NA	Protein of unknown function (DUF2854)	2.393	2.73	1.757	5.761	4.842	4.315
FxaC_17g06290	1.11034	5.48204e-07	9.25786e-06	up	NA	Belongs to the mitochondrial carrier (TC 2.A.29) family	1.037	0.625	0.665	1.695	1.567	1.752
FxaC_21g69790	1.11028	0.00282473	0.0170191	up	NA	Calreticulin-3-like	1.688	1.325	1.066	2.152	2.157	4.518
FxaC_7g29320	1.1095	0.000464036	0.00374646	up	NA	BEST Arabidopsis thaliana protein match is	1.555	1.534	1.561	2.929	2.861	4.232
FxaC_11g31640	1.10909	0.000157943	0.0014811	up	NA	Late embryogenesis abundant protein	2.135	2.252	2.1	5.123	3.932	4.941
FxaC_18g36610	1.1084	0.00010668	0.00105334	up	NA	Encoded by	1.01	1.532	2.159	3.467	2.891	3.702
FxaC_2g04820	1.10823	1.7373e-17	1.00378e-15	up	NA	NA	11.865	11.21	12.213	21.29	26.49	27.995
FxaC_6g31261	1.1078	0.00533124	0.0287443	up	NA	Histone-lysine N-methyltransferase	0.717	1.197	1.639	2.615	2.525	2.448
FxaC_22g10450	1.10773	3.46351e-11	1.0961e-09	up	NA	Protein TIC 20-IV, chloroplastic-like	8.204	8.25	6.004	17.462	15.482	15.561
FxaC_18g41620	1.10673	0.000441916	0.00358784	up	NA	RING-H2 finger protein	0.569	0.656	0.583	1.22	1.374	1.295
FxaC_28g12120	1.10495	0.0017476	0.011372	up	NA	Belongs to the glycosyl hydrolase 17 family	0.636	1.183	1.367	2.482	1.991	2.347
FxaC_25g23940	1.1048	1.72919e-30	2.02235e-28	up	NA	The pyruvate dehydrogenase complex catalyzes the overall conversion of pyruvate to acetyl-CoA and CO(2)	20.589	23.874	29.267	49.667	52.267	55.92
FxaC_11g37550	1.10299	1.83615e-06	2.80668e-05	up	NA	Glucan endo-1, 3-beta-glucosidase-like	1.716	2.097	2.65	5.289	4.481	4.023
FxaC_10g05140	1.10286	6.73412e-31	8.02135e-29	up	NA	Methyltransferase	25.981	27.935	27.141	61.208	52.026	60.606
FxaC_24g52610	1.10225	3.87491e-10	1.08067e-08	up	NA	synthase	3.142	3.462	3.213	7.627	6.063	7.381
FxaC_9g06730	1.10131	8.28154e-05	0.000846228	up	NA	THO complex subunit	1.807	2.268	2.006	4.757	3.843	4.452
FxaC_23g22100	1.10124	0.00604574	0.0317727	up	NA	4'-phosphopantetheinyl transferase superfamily	1.304	0.896	1.013	2.472	1.705	2.708
FxaC_7g15610	1.10112	0.00225061	0.0140943	up	PHOT2	Phototropin-2-like	0.39	0.536	0.329	0.964	0.933	0.806
FxaC_21g07750	1.10045	1.01487e-13	4.24149e-12	up	NA	Protein of unknown function (DUF1666)	2.091	2.166	2.04	4.42	4.732	4.32
FxaC_1g03140	1.09929	0.00580169	0.0307605	up	NA	Pentatricopeptide repeat-containing protein	0.437	0.464	0.675	1.217	0.911	1.223
FxaC_19g05400	1.09765	4.53964e-14	1.96523e-12	up	UGE2	UDP-glucose 4-epimerase	5.34	5.56	4.709	11.462	11.299	10.64
FxaC_12g14980	1.09694	0.00797654	0.039575	up	NA	DNA ligase	0.872	0.974	0.996	2.108	1.581	2.387
FxaC_25g43951	1.09503	1.42579e-70	5.10549e-68	up	NA	Phosphoinositide phospholipase C	29.202	27.375	27.665	59.459	60.975	59.028
FxaC_24g47160	1.09463	8.83741e-122	5.96104e-119	up	NA	WRKY transcription factor	63.657	62.744	60.989	134.669	131.39	133.295
FxaC_17g48660	1.09448	0.00488514	0.0267796	up	NA	Protein misato homolog 1-like	0.698	1.025	1.046	2.159	2.077	1.651
FxaC_2g33710	1.09376	0.00197926	0.0126657	up	NA	RING-type E3 ubiquitin transferase	1.282	1.026	0.711	2.044	1.813	2.615
FxaC_27g12760	1.09312	0.000712382	0.00540473	up	NA	receptor-like protein 12	1.467	1.688	1.015	2.809	3.238	2.886
FxaC_22g28880	1.09228	0.00579053	0.0307237	up	NRAMP1	Metal transporter	0.49	1.239	0.634	1.822	1.798	1.448
FxaC_9g48640	1.09203	3.68898e-17	2.07761e-15	up	WRKY28	WRKY transcription factor	10.218	10.203	8.555	17.486	20.5	23.749
FxaC_22g05151	1.09202	1.26162e-09	3.28038e-08	up	NA	f-box protein	3.543	3.031	2.44	6.721	6.591	5.909
FxaC_25g11330	1.09184	7.55762e-07	1.2469e-05	up	NA	POT family	1.733	2.088	1.727	3.678	4.417	3.719
FxaC_21g51170	1.09136	3.10655e-06	4.53011e-05	up	NA	Plant protein 1589 of unknown function (A_thal_3526)	4.686	3.539	2.981	8.433	7.754	7.7
FxaC_2g07050	1.09024	9.83462e-12	3.32457e-10	up	NA	RNA binding	7.214	7.403	6.442	16.166	13.725	14.962
FxaC_11g45410	1.08989	0.00708747	0.0360362	up	NA	NA	0.436	1.097	0.675	1.18	1.947	1.582
FxaC_26g35290	1.08851	0.000357089	0.00299038	up	NA	tRNA uridine 5-carboxymethylaminomethyl modification enzyme	0.893	0.878	0.84	1.687	1.839	2.016
FxaC_14g11760	1.08596	2.13504e-10	6.1404e-09	up	NA	SufE-like protein	3.764	4.185	4.213	8.92	8.401	8.429
FxaC_21g36521	1.0858	0.00685389	0.035111	up	NA	Pentatricopeptide repeat-containing protein	0.434	0.508	0.613	1.157	1.288	0.829
FxaC_23g05190	1.08158	1.09234e-212	1.58414e-209	up	CWINV	Belongs to the glycosyl hydrolase 32 family	361.069	378.924	365.882	753.629	779.35	801.575
FxaC_12g30951	1.08131	0.00366432	0.0210758	up	NA	At5g64816-like	1.399	2.292	3.096	5.434	4.001	4.825
FxaC_12g06370	1.07907	0.00608298	0.0319251	up	NA	F-box kelch-repeat protein At3g06240-like	1.239	1.173	1.146	2.858	2.534	2.106
FxaC_13g05851	1.07898	3.63793e-12	1.28522e-10	up	NA	Belongs to the peptidase S10 family	6.917	6.118	7.053	14.934	13.794	13.522
FxaC_24g05650	1.0789	0.00135483	0.00925858	up	NA	nuclease HARBI1	3.118	2.819	1.593	5.445	5.824	4.705
FxaC_23g28070	1.07693	0.000812704	0.00603856	up	NA	Plant protein 1589 of unknown function (A_thal_3526)	2.331	1.916	2.259	5.134	3.958	4.586
FxaC_15g01530	1.0762	0.0043213	0.0242104	up	HAK17	Potassium transporter	0.756	0.636	0.536	1.07	1.825	1.156
FxaC_15g34420	1.07607	3.39146e-07	5.98125e-06	up	NA	Tetratricopeptide repeat	3.111	3.323	4.091	6.801	7.746	7.495
FxaC_21g66520	1.07552	0.00228139	0.014264	up	NA	NA	1.657	1.823	2.221	3.565	4.842	3.506
FxaC_3g05020	1.07379	2.02522e-110	1.2498e-107	up	NA	Regulator of Vps4 activity in the MVB pathway	29.492	28.975	29.003	61.544	59.939	62.2
FxaC_17g48250	1.07278	8.05658e-06	0.000107044	up	NA	domain-containing protein	2.399	2.518	2.519	5.298	3.974	6.362
FxaC_25g54890	1.07268	0.000539308	0.00426397	up	NA	Pollen allergen	2.686	3.76	3.365	8.944	5.421	6.281
FxaC_23g61530	1.07174	6.32038e-28	6.59423e-26	up	NA	NA	13.198	11.049	11.398	25.934	24.152	24.658
FxaC_24g40980	1.07075	2.28066e-05	0.000271215	up	NA	Clavaminate synthase-like protein	2.712	2.877	3.231	6.581	5.504	6.377
FxaC_5g43690	1.06946	0.00970993	0.0462753	up	NA	Carboxylesterase	1.005	0.727	1.206	1.641	2.018	2.447
FxaC_28g21990	1.06929	3.30511e-05	0.000375124	up	NA	belongs to the protein kinase superfamily	3.554	3.553	2.091	7.429	5.681	6.291
FxaC_23g50540	1.06839	9.79991e-67	3.17588e-64	up	NA	Protein of unknown function (DUF1666)	21.795	19.991	19.697	41.439	44.571	42.601
FxaC_11g40450	1.0679	3.19401e-07	5.66609e-06	up	NA	Belongs to the bacterial ribosomal protein bS18 family	2.934	3.12	2.247	5.308	5.641	6.497
FxaC_2g09940	1.06744	3.02609e-06	4.42056e-05	up	NA	Chlororespiratory reduction 6	1.32	1.395	1.891	3.675	3.029	2.88
FxaC_21g20820	1.0665	7.9683e-05	0.000818546	up	NA	RNA recognition motif	1.184	1.134	1.785	2.07	2.962	3.483
FxaC_17g27310	1.06617	3.43167e-06	4.968e-05	up	NA	NA	5.672	4.045	3.671	9.757	8.062	10.227
FxaC_27g52530	1.0636	2.42612e-46	5.09916e-44	up	NA	DNA-binding protein	31.829	33.829	31.476	67.893	70.028	64.708
FxaC_10g35980	1.06342	3.8094e-08	7.80847e-07	up	NA	BEL1-like homeodomain protein	1.693	1.696	2.027	3.501	3.676	4.082
FxaC_12g49200	1.06307	6.29394e-45	1.25466e-42	up	NA	Chitin elicitor receptor kinase 1-like	9.957	9.024	9.025	19.461	18.632	20.303
FxaC_25g26250	1.06282	0.00830067	0.0408582	up	NA	F-box kelch-repeat protein	0.756	0.611	1.045	1.466	1.709	1.807
FxaC_3g37120	1.06264	0.000452043	0.00365981	up	NA	Plant mobile domain	1.171	0.913	0.603	1.669	1.973	1.987
FxaC_18g30090	1.06245	3.597e-06	5.17507e-05	up	HIR3	Hypersensitive-induced response protein	2.272	2.087	2.302	5.095	4.483	4.282
FxaC_15g03540	1.06103	4.13099e-15	1.9562e-13	up	NA	Protein PLANT CADMIUM RESISTANCE 2-like	7.085	8.061	6.079	14.553	14.581	15.215
FxaC_22g12920	1.06058	5.29622e-10	1.45124e-08	up	ACO1	Belongs to the iron ascorbate-dependent oxidoreductase family	5.036	5.488	4.999	10.261	10.68	11.405
FxaC_5g27020	1.05994	0.00666203	0.0343122	up	NA	Tryptophan aminotransferase-related protein	1.263	0.871	0.607	1.12	2.297	2.302
FxaC_6g16890	1.05953	0.00676348	0.0347414	up	PANC	Pantoate--beta-alanine	1.474	1.333	1.764	2.366	3.736	3.342
FxaC_2g09600	1.05693	4.28541e-05	0.000471265	up	NA	Belongs to the iron ascorbate-dependent oxidoreductase family	2.97	2.831	1.673	4.927	4.406	6.293
FxaC_3g00031	1.05455	0.0012485	0.00865079	up	NA	Serine threonine-protein kinase	0.973	1.303	1.153	2.962	2.02	2.145
FxaC_16g27611	1.0545	0.00193266	0.0124127	up	NA	Purple acid phosphatase	1.283	1.36	1.061	2.423	3.016	2.25
FxaC_10g09990	1.05384	0.00212126	0.0134255	up	NA	E3 ubiquitin-protein ligase	1.504	1.054	0.902	1.782	2.668	2.725
FxaC_13g36510	1.0518	0.00985484	0.0468274	up	NA	Protein kinase C conserved region 2 (CalB)	1.3	0.531	1.293	2.871	1.684	1.86
FxaC_3g18240	1.05168	0.00493072	0.0269709	up	WRKY11	WRKY transcription factor	0.774	0.583	0.53	1.358	1.565	0.976
FxaC_21g13420	1.05159	3.67453e-07	6.4495e-06	up	NA	Protein of unknown function (DUF1218)	6.829	4.017	5.199	10.902	9.919	12.312
FxaC_23g31990	1.0511	3.79119e-229	6.46833e-226	up	PDC1	Belongs to the TPP enzyme family	219.716	225.236	219.951	455.99	456.01	462.451
FxaC_26g11970	1.0503	0.00679806	0.0348611	up	NA	Adenine guanine permease	0.683	0.592	0.65	1.74	1.25	0.986
FxaC_28g35960	1.04988	1.06813e-13	4.45443e-12	up	NA	Belongs to the peptidase A1 family	5.789	5.681	5.024	11.635	11.675	10.806
FxaC_27g08770	1.04939	0.0004664	0.00376135	up	NA	SEC12-like protein	1.039	1.808	1.582	3.12	2.838	3.204
FxaC_13g43620	1.04888	0.00409555	0.0231288	up	NA	RING-H2 finger protein	0.546	0.96	0.763	1.406	1.615	1.674
FxaC_24g47110	1.04726	4.95271e-65	1.57858e-62	up	NA	Protein of unknown function (DUF1296)	9.607	9.879	10.393	21.119	19.176	21.284
FxaC_22g16820	1.04714	5.78414e-46	1.19407e-43	up	NA	NA	21.598	20.949	22.761	45.964	42.477	46.084
FxaC_27g51320	1.04582	2.01201e-11	6.52765e-10	up	NA	phosphatase 2c	6.199	7.276	5.998	14.553	11.818	13.877
FxaC_25g52850	1.0458	1.43581e-18	8.95593e-17	up	NA	ABC transporter C family member	3.194	4.015	4	7.392	7.544	8.145
FxaC_26g33770	1.04522	1.87691e-30	2.1907e-28	up	NA	protein K27-linked deubiquitination	11.85	12.548	11.639	25.298	23.104	25.898
FxaC_5g31670	1.04477	1.32105e-25	1.23403e-23	up	NA	NA	8.963	8.28	7.05	18.033	16.862	15.184
FxaC_18g01910	1.04446	1.62596e-27	1.68429e-25	up	NA	Serine hydroxymethyltransferase	8.646	9.528	9.504	19.574	17.765	19.63
FxaC_21g67350	1.04371	6.50402e-54	1.61928e-51	up	NA	aldo-keto reductase	45.951	45.052	44.835	88.239	91.974	99.16
FxaC_4g09300	1.0427	7.15094e-05	0.000743936	up	NA	ABC transporter B family member	0.618	0.818	1.309	1.922	1.802	1.876
FxaC_27g50150	1.04269	8.04029e-10	2.15432e-08	up	NA	Heat shock protein	3.123	3.155	2.787	5.721	6.298	6.643
FxaC_24g11880	1.04267	6.81582e-162	7.32183e-159	up	NA	Belongs to the MIP aquaporin (TC 1.A.8) family	331.393	350.457	339.772	673.876	704.401	721.058
FxaC_5g24000	1.04221	4.95744e-08	9.9957e-07	up	SWEET1A	Mediates both low-affinity uptake and efflux of sugar across the membrane	6.154	6.652	5.724	14.833	11.137	12.216
FxaC_14g10561	1.04212	0.000255835	0.002252	up	NA	Core-2/I-Branching enzyme	2.167	1.697	1.072	3.309	3.338	3.555
FxaC_4g35710	1.0421	2.46877e-79	1.03029e-76	up	NA	Peroxisomal fatty acid beta-oxidation multifunctional protein	51.974	57.049	58.088	113.067	109.329	120.811
FxaC_7g33980	1.04138	2.88253e-05	0.00033316	up	NA	CSC1-like protein RXW8	1.034	1.591	1.131	2.457	2.487	2.809
FxaC_2g33680	1.04129	4.70415e-38	7.4153e-36	up	NA	Catalyzes xyloglucan endohydrolysis (XEH) and or endotransglycosylation (XET). Cleaves and religates xyloglucan polymers, an essential constituent of the primary cell wall, and thereby participates in cell wall construction of growing tissues	22.091	25.961	23.117	47.781	47.154	51.382
FxaC_17g16490	1.04041	3.89581e-10	1.08546e-08	up	NA	NA	6.437	6.857	6.695	13.256	14.436	13.305
FxaC_4g15810	1.04009	0.00958858	0.0457948	up	NA	DNA-directed RNA polymerases	1.181	1.011	1.987	3.338	2.205	2.958
FxaC_28g11910	1.03996	2.68236e-05	0.000313648	up	NA	Pollen allergen	4.16	8.459	5.938	14.42	11.814	11.999
FxaC_3g13690	1.03995	0.00189747	0.0122165	up	NA	Belongs to the thioredoxin family	3.328	2.089	2.85	6.328	5.179	5.4
FxaC_21g67010	1.03937	2.58059e-13	1.03027e-11	up	NA	DNA-damage-repair toleration protein	9.405	9.197	10.679	19.753	21.879	18.207
FxaC_13g11190	1.03738	2.34398e-06	3.50352e-05	up	NA	Belongs to the cytochrome P450 family	3.37	2.638	1.856	5.799	5.675	4.687
FxaC_22g52730	1.03721	2.84988e-47	6.14567e-45	up	NA	Plant protein 1589 of unknown function (A_thal_3526)	57.942	58.868	53.457	124.569	110.686	113.805
FxaC_15g31480	1.03714	0.00948371	0.0454174	up	NA	NA	1.188	0.644	1.194	1.901	2.085	2.158
FxaC_13g28470	1.03697	1.33123e-05	0.000168199	up	NA	phosphatase 2c	1.886	1.317	1.282	2.942	3.345	2.893
FxaC_21g32400	1.03642	9.39679e-25	8.41201e-23	up	NA	NA	4.808	5.304	5.192	11.09	10.267	9.962
FxaC_4g18570	1.03609	9.78891e-12	3.31298e-10	up	NA	Alcohol dehydrogenase GroES-like domain	9.507	11.807	11.406	27.389	16.897	22.731
FxaC_10g26030	1.03606	0.0101474	0.0478726	up	BGLU5	Belongs to the glycosyl hydrolase 1 family	0.768	1.041	0.438	1.47	1.629	1.548
FxaC_7g38990	1.03564	8.46307e-09	1.94199e-07	up	NA	breast cancer carboxy-terminal domain	2.956	2.887	2.477	4.745	6.432	5.853
FxaC_24g50350	1.03533	3.88689e-07	6.78935e-06	up	NA	Fimbrin-like protein	2.355	1.885	1.793	4.47	4.031	3.848
FxaC_13g13440	1.03495	5.29933e-21	3.80928e-19	up	NA	NA	7.097	6.057	7.85	14.044	13.013	15.782
FxaC_14g20210	1.03471	0.00175426	0.0114058	up	NA	RING-H2 finger protein	2.601	1.729	3.058	5.317	5.429	4.22
FxaC_22g07110	1.03453	2.70612e-12	9.73819e-11	up	NA	NA	4.251	3.417	3.755	7.939	7.214	8.18
FxaC_18g39450	1.03445	1.54803e-35	2.21727e-33	up	QS	Quinolinate synthase	10.336	10.163	10.504	21.283	21.036	20.994
FxaC_14g34780	1.03433	0.00732362	0.0369648	up	NA	LRR repeats and ubiquitin-like domain-containing protein	1.323	1.481	3.023	2.456	4.414	4.909
FxaC_14g12580	1.03389	2.73875e-05	0.00031902	up	NA	Protein SIEVE ELEMENT OCCLUSION	0.971	1.222	0.911	2.501	2.137	1.725
FxaC_25g14620	1.03257	5.86301e-05	0.000624164	up	NA	cationic amino acid transporter	1.862	1.711	1.559	2.745	3.448	4.296
FxaC_6g17780	1.03233	2.78462e-20	1.92301e-18	up	SWEET1A	Mediates both low-affinity uptake and efflux of sugar across the membrane	17.747	20.474	20.002	43.469	35.324	40.102
FxaC_1g03681	1.03205	9.64766e-11	2.89975e-09	up	NA	Plastocyanin-like domain	4.942	5.527	5.549	11.204	10.99	10.466
FxaC_17g05430	1.03199	0.000150495	0.00141906	up	UGE2	UDP-glucose 4-epimerase	13.998	7.19	10.79	23.193	19.72	22.282
FxaC_3g34980	1.03016	0.000390761	0.00323362	up	NA	NA	10.52	7.855	8.097	16.86	19.22	17.813
FxaC_12g40690	1.02994	0.00937736	0.0449898	up	NA	NA	1.137	0.914	0.818	2.706	1.652	1.504
FxaC_16g09521	1.02959	5.32165e-06	7.37467e-05	up	NA	NA	2.643	2.968	2.424	5.82	4.636	5.978
FxaC_17g53250	1.02924	1.21915e-19	8.11962e-18	up	NA	Leucine-rich repeats, typical (most populated) subfamily	6.184	6.34	6.186	12.152	11.743	14.233
FxaC_20g14370	1.02826	2.45464e-31	2.98514e-29	up	NA	Rhomboid family	18.635	18.214	17.904	38.2	39.047	34.117
FxaC_1g22680	1.02695	3.47913e-06	5.02667e-05	up	NA	Magnesium-dependent phosphatase	4.241	4.305	4.173	9.346	8.408	8.117
FxaC_22g59880	1.02645	9.16779e-05	0.000925527	up	NA	germin-like protein	2.284	3.216	1.706	5.089	4.922	4.752
FxaC_21g08440	1.02524	4.65017e-06	6.53627e-05	up	NA	Pentatricopeptide repeat-containing protein	0.963	0.938	1.1	2.298	1.911	1.872
FxaC_25g11490	1.02439	0.000250871	0.00221352	up	NA	leucine-rich repeat extensin-like protein	5.004	7.161	3.715	11.682	13.394	7.308
FxaC_28g03440	1.02353	7.95081e-36	1.15594e-33	up	NA	ABC transporter C family member	7.748	8.605	7.83	16.116	15.545	17.449
FxaC_23g51460	1.02309	3.05994e-09	7.53092e-08	up	NA	Serine threonine-protein kinase	4.09	2.913	2.615	6.766	6.725	6.036
FxaC_23g39711	1.02248	2.81435e-07	5.04817e-06	up	NA	NA	4.728	4.599	5.282	11.691	9.789	8.061
FxaC_4g37660	1.02215	0.000297332	0.00255828	up	NA	Transcription elongation factor that enhances transcription elongation by RNA polymerase II (RNAPII)	0.853	0.954	0.846	1.868	1.698	1.822
FxaC_5g06810	1.02205	0.00323362	0.0190242	up	NA	NA	2.491	2.885	1.511	5.247	4.942	3.873
FxaC_8g16790	1.02125	6.07525e-08	1.20816e-06	up	NA	Desiccation-related protein PCC13-62-like	5.1	4.237	5	10.036	9.187	9.752
FxaC_20g01930	1.02039	0.000471703	0.00379567	up	MIOX	Inositol oxygenase	1.547	1.864	3.105	4.196	4.07	4.817
FxaC_14g26360	1.02004	2.0471e-08	4.405e-07	up	RAD50	DNA repair protein RAD50	1.658	1.512	1.942	4.09	2.977	3.25
FxaC_19g40830	1.0196	0.000331183	0.00280297	up	NA	NA	0.975	1.079	1.225	2.259	1.684	2.689
FxaC_14g10981	1.01953	2.36848e-06	3.53287e-05	up	NA	ZINC FINGER protein	2.226	2.348	3.352	5.187	5.134	5.619
FxaC_27g47000	1.0189	0.00878583	0.0427636	up	NA	Reticulon-like protein	1.323	1.032	2.197	2.533	3.817	2.732
FxaC_5g08110	1.01862	0.00347451	0.0201815	up	NA	Protein of unknown function (DUF632)	0.43	0.528	0.491	0.724	1.124	1.079
FxaC_18g32670	1.01787	0.000395047	0.00326025	up	NA	ATP-dependent helicase hrq1	0.721	0.579	0.641	1.097	1.362	1.456
FxaC_25g13770	1.01638	2.3017e-42	4.2253e-40	up	CHY1	3-hydroxyisobutyryl-CoA hydrolase 1-like	29.695	29.678	27.205	55.768	59.251	59.851
FxaC_11g11121	1.01485	0.00032707	0.00277287	up	NA	APO protein	1.577	1.823	1.382	2.896	3.903	2.856
FxaC_9g45450	1.01464	0.000404487	0.00332538	up	NA	E3 ubiquitin-protein ligase	1.479	1.305	2.292	2.856	3.222	4.076
FxaC_10g46480	1.01456	3.61235e-09	8.78738e-08	up	NA	Belongs to the protein kinase superfamily. Ser Thr protein kinase family	2.902	3.926	2.251	6.073	5.896	6.436
FxaC_17g52941	1.01425	5.51873e-16	2.83808e-14	up	NA	NA	9.601	11.005	10.417	22.383	18.826	21.386
FxaC_1g07430	1.01361	2.75559e-16	1.44791e-14	up	NA	inactive protein kinase	4.649	6.211	6.124	11.682	10.814	11.712
FxaC_21g03711	1.01331	3.80124e-05	0.000424202	up	NA	Cystinosin homolog	2.902	3.104	4.364	5.094	8.174	7.482
FxaC_22g63680	1.01327	0.0053875	0.0289937	up	NA	BONZAI 3-like	0.858	2.06	0.879	1.839	2.128	3.745
FxaC_13g48740	1.01309	1.10211e-09	2.88635e-08	up	NA	Tetratricopeptide repeat	5.955	7.222	5.611	12.335	12.373	13.261
FxaC_24g01440	1.013	5.36772e-05	0.000577604	up	NA	Proteasome assembly chaperone	2.264	2.701	2.534	6.008	4.27	4.849
FxaC_19g07500	1.0121	1.20042e-30	1.41248e-28	up	NA	NA	20.251	19.283	19.817	39.512	38.506	41.381
FxaC_26g13300	1.0114	7.11596e-05	0.000740962	up	NA	Phosphoinositide phospholipase C	1.574	1.189	1.073	2.919	2.523	2.287
FxaC_13g23900	1.00993	0.0100091	0.0473972	up	NA	START domain	0.71	0.62	0.405	1.27	1.458	0.768
FxaC_6g22910	1.00826	0.00135927	0.0092808	up	NA	4F5 protein family	1.188	1.361	1.764	3.463	2.922	2.228
FxaC_13g17430	1.00715	0.00362761	0.0208971	up	NA	Adenylate isopentenyltransferase-like	0.886	0.779	0.532	1.08	1.458	1.891
FxaC_17g14890	1.00671	8.11196e-42	1.45686e-39	up	NA	Belongs to the MIP aquaporin (TC 1.A.8) family	20.933	20.257	19.619	39.928	39.278	42.766
FxaC_14g06620	1.00626	4.07326e-07	7.08291e-06	up	NA	Belongs to the nucleosome assembly protein (NAP) family	3.637	2.725	3.069	5.28	6.915	6.664
FxaC_5g22130	1.0057	0.000132601	0.00127288	up	NA	Serine threonine-protein kinase	0.802	0.667	0.971	1.589	1.843	1.424
FxaC_24g07671	1.00482	3.31636e-06	4.81308e-05	up	NA	aldo-keto reductase	21.191	26.798	23.214	51.67	55.279	35.607
FxaC_8g30870	1.00445	1.87777e-18	1.16376e-16	up	NA	Belongs to the major facilitator superfamily. Sugar transporter (TC 2.A.1.1) family	9.593	8.454	8.08	16.576	17.02	18.745
FxaC_25g14990	1.0038	1.6206e-06	2.50624e-05	up	NA	Receptor-like protein 12	10.103	7.249	9.635	17.221	20.617	15.886
FxaC_15g06400	1.00297	0.00227124	0.0142051	up	NA	MADS-box transcription factor	0.959	1.3	1.18	2.292	1.929	2.674
FxaC_7g35490	1.00263	7.5787e-39	1.23146e-36	up	NA	NA	48.513	46.973	52.6	99.276	96.62	99.647
FxaC_18g41550	1.00222	0.000957521	0.00693271	up	UGE2	UDP-glucose 4-epimerase	1.174	1.213	1.341	2.014	2.976	2.431
FxaC_10g33040	1.00139	1.83923e-07	3.39676e-06	up	NA	Zinc transporter	2.998	3.088	3.583	6.976	6.511	5.77
FxaC_5g15760	1.00133	0.00029589	0.00254814	up	NA	exocyst complex component	0.519	0.502	0.522	1.093	0.934	1.056
FxaC_18g11950	1.00022	2.5819e-07	4.6499e-06	up	NA	Zinc finger C-x8-C-x5-C-x3-H type (and similar)	1.329	1.704	1.691	3.438	2.844	3.149
FxaC_21g44010	-1.00018	1.37634e-06	2.15516e-05	down	NA	cell redox homeostasis	8.134	6.703	7.923	4.132	3.44	3.778
FxaC_3g21030	-1.00055	2.82601e-27	2.871e-25	down	NA	leucine-rich repeat receptor-like serine threonine-protein kinase	20.354	20.135	21.831	9.112	11.635	10.259
FxaC_6g30780	-1.00091	0.00133985	0.00917523	down	NA	Protein of unknown function, DUF538	2.228	2.278	2.92	1.193	1.16	1.343
FxaC_12g41601	-1.00096	2.51162e-07	4.52895e-06	down	NA	NA	14.962	15.884	14.347	7.73	9.16	5.573
FxaC_10g42590	-1.00151	0.000169723	0.0015778	down	NA	Belongs to the glycosyl hydrolase 3 family	2.931	3.389	3.707	1.825	1.177	2.011
FxaC_12g45350	-1.00176	1.13736e-15	5.71726e-14	down	NA	Bifunctional epoxide hydrolase 2-like	20.038	19.129	19.645	9.532	10.511	9.206
FxaC_22g17400	-1.00219	1.22833e-07	2.33086e-06	down	NA	Choline-phosphate cytidylyltransferase	45.58	24.096	39.813	18.75	20.105	15.528
FxaC_22g45810	-1.00222	4.7931e-06	6.71103e-05	down	PTL	Trihelix transcription factor	4.286	3.694	3.786	2.137	1.841	1.886
FxaC_25g02800	-1.00281	0.00947191	0.0453755	down	NA	zinc finger CCCH domain-containing protein	1.047	0.626	0.897	0.394	0.437	0.445
FxaC_12g31580	-1.00289	1.56234e-05	0.00019411	down	NA	Protein LIGHT-DEPENDENT SHORT HYPOCOTYLS	6.299	8.074	6.722	2.882	4.194	3.407
FxaC_18g46290	-1.00372	3.11383e-42	5.68019e-40	down	NA	Belongs to the glycosyl hydrolase 32 family	34.063	35.673	36.085	16.478	18.601	17.509
FxaC_7g35420	-1.00409	0.00544127	0.0292343	down	NA	Protein DCL, chloroplastic-like	4.22	4.768	4.117	1.759	2.381	2.378
FxaC_8g04650	-1.00588	0.00884689	0.0430031	down	NA	two-component response regulator	1.085	1.345	1.498	0.531	0.966	0.437
FxaC_7g00910	-1.00712	1.88132e-28	2.04369e-26	down	NA	NA	25.57	26.7	23.887	13.407	12.347	12.083
FxaC_14g33490	-1.00725	5.04245e-09	1.19782e-07	down	NA	LRR receptor-like serine threonine-protein kinase	14.179	14.086	14.37	6.592	7.753	6.771
FxaC_16g03180	-1.00754	0.000224446	0.00201279	down	NA	Belongs to the actin-binding proteins ADF family	4.932	6.137	6.218	2.698	2.632	3.257
FxaC_6g17130	-1.0076	0.000171305	0.00159097	down	NA	At5g48480	5.799	6.677	6.071	2.836	3.159	3.211
FxaC_16g27040	-1.00854	4.59163e-06	6.46338e-05	down	PIN4	May act as a component of the auxin efflux carrier	2.895	2.946	3.355	1.31	1.461	1.786
FxaC_26g16570	-1.00882	7.21549e-25	6.48935e-23	down	NA	Belongs to the chalcone isomerase family	37.798	39.363	39.014	17.29	20.011	20.258
FxaC_24g54960	-1.00963	0.00391518	0.0222968	down	NA	Stress-induced protein KIN2-like	2.974	3.529	3.963	2.219	1.62	1.341
FxaC_26g41310	-1.00966	0.00214391	0.0135396	down	NA	NA	2.111	1.642	1.465	0.675	0.873	1.04
FxaC_15g13750	-1.01029	0.00581486	0.030819	down	PSBY	Photosystem II core complex proteins psbY	3.301	2.037	2.753	1.159	1.419	1.417
FxaC_21g02610	-1.01106	4.91587e-06	6.85821e-05	down	NA	LysM domain	3.512	3.756	3.079	1.875	1.778	1.471
FxaC_24g14450	-1.01123	1.29666e-07	2.4525e-06	down	NA	D-ala D-ala ligase N-terminus	3.975	4.495	5.702	2.447	2.707	1.828
FxaC_23g17650	-1.01175	0.000448205	0.00363432	down	NA	protein K27-linked deubiquitination	2.904	3.66	3.55	2.025	1.566	1.416
FxaC_12g36470	-1.01196	5.37551e-09	1.27017e-07	down	NA	glycerophosphoryl diester phosphodiesterase	4.193	4.203	4.653	2.198	2.041	2.214
FxaC_19g41540	-1.01232	0.0089763	0.0434646	down	NA	Belongs to the small GTPase superfamily. Arf family	2.734	2.425	3.417	0.761	1.301	2.177
FxaC_24g33230	-1.01239	2.12061e-22	1.64678e-20	down	NA	Glucomannan 4-beta-mannosyltransferase 9-like	17.369	15.816	16.79	8.052	8.529	8.104
FxaC_25g03340	-1.0126	0.00213152	0.0134736	down	ABA2	Xanthoxin	2.752	3.151	2.567	1.642	1.456	1.092
FxaC_9g17400	-1.01293	1.74391e-10	5.07334e-09	down	NA	Auxin response factors (ARFs) are transcriptional factors that bind specifically to the DNA sequence 5'-TGTCTC-3' found in the auxin-responsive promoter elements (AuxREs)	7.026	7.501	5.762	3.843	3.232	2.977
FxaC_7g01670	-1.01305	9.29928e-24	7.86359e-22	down	NA	Basic form of pathogenesis-related protein 1-like	57.864	71.772	57.884	32.409	31.945	28.393
FxaC_7g00420	-1.01325	1.63052e-13	6.63286e-12	down	NA	U4 U6.U5 tri-snRNP-associated protein	6.479	5.945	6.446	3.412	3.193	2.708
FxaC_9g45830	-1.0134	1.73384e-06	2.6608e-05	down	NA	Triose phosphate phosphate translocator	6.308	5.302	5.435	2.525	3.204	2.674
FxaC_10g08750	-1.01382	1.48295e-92	7.48039e-90	down	NA	Belongs to the peptidase C1 family	200.462	202.643	200.407	94.744	107.541	95.645
FxaC_19g31471	-1.01419	8.8451e-06	0.000116427	down	HPR	D-isomer specific 2-hydroxyacid dehydrogenase, catalytic domain	8.084	7.361	8.191	4.161	4.256	3.222
FxaC_4g22460	-1.01603	2.94229e-08	6.16394e-07	down	NA	NA	32.187	20.854	23.585	12.404	14.914	10.385
FxaC_23g60160	-1.01604	7.15647e-06	9.60629e-05	down	NA	UPF0481 protein	4.955	4.478	5.297	2.146	2.953	2.129
FxaC_25g53690	-1.01611	4.02587e-05	0.000446532	down	NA	Zinc finger protein CONSTANS-like	5.23	4.541	4.75	2.299	2.961	1.871
FxaC_23g41860	-1.01618	0.0106132	0.0496171	down	PPCK	Belongs to the protein kinase superfamily	2.031	2.036	1.664	1.256	0.907	0.669
FxaC_4g17960	-1.01752	7.80255e-08	1.52488e-06	down	NA	Catalyzes the third of the four reactions of the long- chain fatty acids elongation cycle. This endoplasmic reticulum- bound enzymatic process, allows the addition of two carbons to the chain of long- and very long-chain fatty acids VLCFAs per cycle. This enzyme catalyzes the dehydration of the 3-hydroxyacyl-CoA intermediate into trans-2, 3-enoyl-CoA, within each cycle of fatty acid elongation. T…	8.36	8.228	8.38	4.304	4.076	3.919
FxaC_12g08590	-1.01763	3.77558e-05	0.000421918	down	NA	NA	7.615	6.131	7.528	3.707	3.107	3.669
FxaC_10g39820	-1.01781	1.41542e-14	6.4046e-13	down	NA	NA	63.904	68.685	74.873	32.082	37.101	32.774
FxaC_21g63280	-1.01815	0.00599552	0.0315688	down	NA	ZINC FINGER protein	1.069	1.5	1.606	0.652	0.788	0.609
FxaC_19g21080	-1.01817	0.010487	0.0491349	down	NA	CAAX protease self-immunity	1.524	2.258	2.031	1.07	1.186	0.595
FxaC_24g40260	-1.01818	0.00480955	0.0264202	down	NA	Small nuclear RNA activating complex (SNAPc), subunit SNAP43	5.256	4.751	3.708	2.361	3.031	1.338
FxaC_23g30250	-1.01829	1.85144e-42	3.44231e-40	down	NA	expressed protein	70.535	71.215	76.83	36.84	33.558	37.269
FxaC_10g44450	-1.01867	2.63167e-15	1.27323e-13	down	NA	Rab3 GTPase-activating protein catalytic	8.006	8.386	7.896	3.766	4.211	3.976
FxaC_5g10441	-1.01886	2.76508e-08	5.80738e-07	down	NA	Belongs to the GST superfamily	11.45	10.739	14.796	6.284	6.275	5.583
FxaC_16g26540	-1.0189	0.00116986	0.00818806	down	NA	RNA recognition motif	4.739	4.1	4.717	2.353	2.466	1.831
FxaC_28g35000	-1.01904	0.000864421	0.00635702	down	UOX	Catalyzes the oxidation of uric acid to 5- hydroxyisourate, which is further processed to form (S)-allantoin	3.142	3.16	3.588	2.051	1.611	1.197
FxaC_21g07320	-1.01929	1.25886e-10	3.74103e-09	down	NA	2-aminoethanethiol dioxygenase-like	12.055	12.89	10.033	5.567	5.327	6.377
FxaC_14g19690	-1.02081	3.62685e-09	8.81029e-08	down	NA	Belongs to the glycosyl hydrolase 28 family	6.861	8.218	7.385	2.974	3.77	4.307
FxaC_22g17390	-1.02114	0.00187131	0.0120708	down	NA	Zinc transporter	3.245	2.671	2.821	1.581	1.402	1.31
FxaC_11g05961	-1.02121	3.39855e-10	9.52398e-09	down	NA	protein heterodimerization activity	50.36	58.545	59.179	29.503	32.206	20.67
FxaC_10g42370	-1.02124	0.0056105	0.0299466	down	NA	NA	2.157	3.357	3.831	1.577	1.454	1.555
FxaC_8g07740	-1.02192	5.11445e-71	1.84276e-68	down	NA	Tubulin is the major constituent of microtubules. It binds two moles of GTP, one at an exchangeable site on the beta chain and one at a non-exchangeable site on the alpha chain	107.417	114.697	120.748	56.081	55.246	57.047
FxaC_2g21830	-1.02294	0.000130957	0.00125939	down	NA	RALF-like 34	6.935	6.786	6.903	2.814	4.634	2.615
FxaC_25g50390	-1.023	1.19067e-33	1.61755e-31	down	NA	Sorbitol dehydrogenase-like	43.44	46.415	44.817	22.014	21.292	22.851
FxaC_20g02020	-1.02305	1.64796e-24	1.45504e-22	down	UGE1	bifunctional UDP-glucose 4-epimerase and UDP-xylose 4-epimerase	28.053	25.42	26.413	12.105	13.081	14.021
FxaC_14g04070	-1.02308	0.00916474	0.0441559	down	NA	CRAL/TRIO domain	3.428	2.137	3.038	1.93	1.325	0.959
FxaC_6g44990	-1.02334	0.0100937	0.0476929	down	NA	NA	3.292	2.781	3.024	1.131	1.403	1.935
FxaC_2g06890	-1.02493	0.00472852	0.0260813	down	NA	NA	3.506	4.834	2.307	1.94	1.887	1.414
FxaC_13g32900	-1.02592	5.0244e-31	6.02191e-29	down	LOX4	Plant lipoxygenase may be involved in a number of diverse aspects of plant physiology including growth and development, pest resistance, and senescence or responses to wounding	16.042	16.58	18.225	8.492	7.89	8.522
FxaC_5g41560	-1.02629	2.58374e-07	4.65177e-06	down	NA	receptor-like protein kinase	3.091	2.778	3.122	1.505	1.335	1.566
FxaC_6g37750	-1.02706	1.99059e-05	0.000239618	down	CBL10	Calcineurin B-like protein	4.514	5.989	6.385	2.224	3.364	2.643
FxaC_28g04800	-1.0275	4.46772e-09	1.0705e-07	down	NA	N-terminal C2 in EEIG1 and EHBP1 proteins	4.443	3.947	4.294	1.84	2.181	2.177
FxaC_3g02770	-1.0279	8.05876e-06	0.000107048	down	NA	Hydrophobic seed protein	8.944	7.893	9.813	4.376	4.077	4.571
FxaC_4g21870	-1.0281	1.5506e-08	3.41362e-07	down	NA	Maternal effect embryo arrest 59	16.33	17.581	14.505	9.249	7.048	7.459
FxaC_8g01320	-1.02839	0.00869102	0.0423679	down	NA	TIFY 8-like	1.355	1.284	1.698	0.835	0.741	0.536
FxaC_12g20190	-1.02841	0.000366119	0.00305629	down	NA	Inner membrane component of T3SS, cytoplasmic domain	5.772	4.895	6.266	2.627	2.928	2.698
FxaC_25g29190	-1.0287	0.00746488	0.0375308	down	NA	receptor-like serine threonine-protein kinase	1.633	1.328	0.792	0.559	0.896	0.375
FxaC_17g22950	-1.02883	0.00010959	0.00107785	down	NA	mitogen-activated protein kinase kinase	3.707	3.73	3.834	2.394	1.861	1.248
FxaC_27g48800	-1.02883	0.00383477	0.0219056	down	PSRP-1	Ribosome-binding factor PSRP1	2.728	3.057	3.738	0.977	1.885	1.77
FxaC_26g19560	-1.02904	7.72235e-15	3.56661e-13	down	NA	Two-component response regulator-like	9.626	8.679	9.098	4.495	4.361	4.54
FxaC_4g31690	-1.02905	0.000731549	0.00552414	down	NA	RNA binding	3.436	2.752	3.08	1.374	1.462	1.694
FxaC_22g66420	-1.02928	3.14537e-09	7.73464e-08	down	NA	Domain in histone families 1 and 5	16.521	14.449	18.792	8.453	8.619	7.163
FxaC_3g13100	-1.03004	0.000129877	0.00125026	down	NA	chromatin organization	3.133	2.551	2.248	1.009	1.33	1.541
FxaC_19g04570	-1.03016	0.00689197	0.0352523	down	NA	Mitogen-activated protein kinase kinase kinase	1.364	1.014	0.829	0.417	0.534	0.619
FxaC_3g26600	-1.03022	1.1133e-24	9.93565e-23	down	NA	leucine-rich repeat receptor-like serine threonine-protein kinase	19.166	17.823	19.475	8.347	9.98	9.197
FxaC_24g47980	-1.03124	7.71526e-07	1.26966e-05	down	NA	36.4 kDa proline-rich	7.115	6.991	6.713	3.543	4.116	2.468
FxaC_7g40690	-1.0322	8.31281e-104	4.77444e-101	down	NA	Tubulin is the major constituent of microtubules. It binds two moles of GTP, one at an exchangeable site on the beta chain and one at a non-exchangeable site on the alpha chain	191.479	201.197	212.414	97.998	99.919	97.041
FxaC_20g35370	-1.03225	2.07164e-24	1.81663e-22	down	NA	Belongs to the protein kinase superfamily. Ser Thr protein kinase family	12.284	12.914	12.85	5.373	6.648	6.517
FxaC_11g18160	-1.03325	2.63341e-07	4.73532e-06	down	NA	NA	3.728	4.008	3.779	1.951	2.122	1.527
FxaC_1g34780	-1.03331	6.65115e-14	2.84323e-12	down	ARF8	Auxin response factors (ARFs) are transcriptional factors that bind specifically to the DNA sequence 5'-TGTCTC-3' found in the auxin-responsive promoter elements (AuxREs)	8.813	7.761	8.654	4.511	4.288	3.475
FxaC_8g32310	-1.03334	0.000302106	0.00259474	down	NA	Belongs to the protein kinase superfamily	2.705	1.951	2.662	1.212	1.075	1.276
FxaC_25g26710	-1.03368	0.00412771	0.0232922	down	NA	Protein kinase G11A-like	1.363	1.17	1.267	0.389	0.755	0.7
FxaC_18g30060	-1.03427	2.85193e-21	2.08886e-19	down	NA	Homeobox-leucine zipper protein	27.869	24.63	28.11	11.798	14.332	13.04
FxaC_22g04460	-1.03472	0.00217549	0.0137037	down	NA	EamA-like transporter family	0.822	1.031	0.817	0.369	0.44	0.494
FxaC_10g02280	-1.03473	4.27526e-06	6.06365e-05	down	NA	Bifunctional epoxide hydrolase 2-like	4.987	6.635	6.899	3.181	3.673	2.128
FxaC_12g41290	-1.03595	6.70077e-08	1.32573e-06	down	NA	receptor-like protein kinase	4.523	5.378	5.043	2.24	2.413	2.621
FxaC_24g08390	-1.03611	8.53065e-07	1.39356e-05	down	NA	Acyltransferase-like protein At1g54570	3.471	3.211	3.148	1.914	1.334	1.546
FxaC_18g21660	-1.03619	2.46121e-12	8.88994e-11	down	NA	Belongs to the 3-beta-HSD family	12.728	13.665	14.09	6.085	6.774	6.814
FxaC_26g14300	-1.03621	7.11664e-08	1.40132e-06	down	NA	DA1-related	6.34	5.435	4.661	2.808	2.414	2.796
FxaC_17g13000	-1.03642	0.00142815	0.00967371	down	NA	Chloroplastic group IIA intron splicing facilitator CRS1	1.035	0.994	0.916	0.681	0.471	0.28
FxaC_14g04760	-1.03691	7.64481e-21	5.44132e-19	down	NA	Purple acid phosphatase	24.517	25.225	23.979	11.445	12.664	11.709
FxaC_9g15840	-1.03696	1.202e-15	6.0265e-14	down	NA	Vicilin-like antimicrobial peptides	22.76	18.258	22.009	12.036	10.223	8.346
FxaC_3g22070	-1.03766	0.000107063	0.00105659	down	NA	nucleobase-ascorbate transporter	2.253	2.185	2.332	0.914	1.008	1.371
FxaC_4g26020	-1.03771	0.000142618	0.00135514	down	NA	Cupin	3.866	2.724	2.468	1.527	1.699	1.169
FxaC_9g44080	-1.03863	0.0059849	0.0315444	down	NA	Belongs to the NPH3 family	1.029	1.258	0.922	0.361	0.753	0.436
FxaC_21g49400	-1.03908	2.8513e-67	9.34469e-65	down	NA	phenylalanine	61.576	61.078	60.824	28.219	29.737	31.111
FxaC_22g04520	-1.03995	5.34884e-05	0.000575767	down	NA	WAT1-related protein At3g28050-like	3.376	3.44	2.516	1.718	1.55	1.269
FxaC_8g17190	-1.04001	1.03997e-05	0.000134721	down	NA	Belongs to the NPH3 family	2.08	2.107	1.781	0.954	1.018	0.925
FxaC_25g15920	-1.04004	0.00591701	0.0312576	down	NA	plastid-lipid-associated protein 11	2.595	2.346	2.266	1.447	0.855	1.211
FxaC_8g18040	-1.04025	0.000105989	0.00104742	down	NA	receptor-like protein kinase	2.493	2.47	1.862	1.161	1.119	1.037
FxaC_21g04961	-1.04029	3.15815e-05	0.00036113	down	NA	Shaggy-related protein kinase epsilon	3.65	3.88	4.285	2.207	1.42	2.121
FxaC_24g50040	-1.04043	4.74932e-05	0.000517377	down	NA	Thymidine	6.033	6.522	6.18	2.882	3.427	2.759
FxaC_12g00490	-1.04065	3.39135e-05	0.000384161	down	NA	NA	7.66	6.879	6.135	4.296	3.623	2.099
FxaC_25g51350	-1.04085	0.00248938	0.0153314	down	NA	Tubulin is the major constituent of microtubules. It binds two moles of GTP, one at an exchangeable site on the beta chain and one at a non-exchangeable site on the alpha chain	2.037	2.049	2.194	0.931	1.148	0.956
FxaC_9g32640	-1.04095	8.19341e-05	0.000838256	down	NA	NA	24.152	21.345	20.023	12.247	13.03	6.387
FxaC_22g31910	-1.04147	0.00149462	0.0100233	down	NA	Seed biotin-containing protein	1.515	1.347	2.042	0.785	0.904	0.672
FxaC_26g00950	-1.04198	0.000208232	0.00188475	down	NA	N-terminal C2 in EEIG1 and EHBP1 proteins	2.08	2.135	2.191	0.68	0.943	1.485
FxaC_6g44162	-1.04281	0.00315787	0.0186466	down	NA	L-ascorbate oxidase homolog	1.632	1.552	1.438	0.904	0.775	0.557
FxaC_17g44180	-1.04329	1.06818e-05	0.000137667	down	HPR	D-isomer specific 2-hydroxyacid dehydrogenase, catalytic domain	5.446	4.329	4.764	2.685	1.984	2.382
FxaC_8g24600	-1.04344	6.84881e-55	1.76574e-52	down	NA	Dof zinc finger protein	75.282	76.88	80.098	35.124	40.129	37.006
FxaC_6g44130	-1.04415	0.000480843	0.00386012	down	NA	PRONE (Plant-specific Rop nucleotide exchanger)	2.289	2.963	3.037	0.847	1.675	1.472
FxaC_15g39160	-1.04426	3.33413e-08	6.91737e-07	down	NA	ion channel POLLUX-like	4.256	4.355	3.944	1.734	2.456	1.868
FxaC_28g01160	-1.04439	0.0040878	0.023094	down	NA	calcium-binding protein	1.543	1.921	1.862	0.95	1.169	0.441
FxaC_14g16790	-1.0448	2.67476e-10	7.59472e-09	down	NA	Thioesterase superfamily	11.808	14.335	12.527	5.724	6.413	6.574
FxaC_7g40970	-1.04485	2.45751e-07	4.44381e-06	down	NA	Cytokinin riboside 5'-monophosphate phosphoribohydrolase	8.708	9.979	10.004	3.767	4.453	5.663
FxaC_8g22670	-1.04535	0.00589327	0.0311704	down	NA	Rop guanine nucleotide exchange factor	1.389	1.334	1.223	0.701	0.702	0.501
FxaC_11g22450	-1.04553	8.90573e-10	2.36544e-08	down	NA	BEST Arabidopsis thaliana protein match is	5.407	6.398	5.529	2.795	2.8	2.792
FxaC_15g07572	-1.04564	0.000401263	0.0033045	down	NA	SPIRAL1-like	8.11	7.784	5.538	2.642	3.669	4.07
FxaC_10g39760	-1.04586	7.58076e-11	2.30599e-09	down	NA	protein heterodimerization activity	62.713	66.325	67.237	31.901	37.246	25.383
FxaC_16g01630	-1.04629	2.09417e-05	0.000250889	down	NA	Belongs to the class I-like SAM-binding methyltransferase superfamily. MPBQ MBSQ MT family	3.986	3.882	4.199	1.33	2.673	1.792
FxaC_8g08870	-1.04641	1.35376e-08	3.01345e-07	down	SbeI	1, 4-alpha-glucan-branching enzyme	5.407	4.805	5.942	3.073	2.07	2.667
FxaC_22g54110	-1.04642	4.33476e-08	8.82608e-07	down	NA	NA	66.221	62.25	71.092	27.897	38.337	29.729
FxaC_3g04090	-1.04668	0.000720282	0.0054561	down	NA	NA	12.893	15.596	23.17	6.789	10.977	6.974
FxaC_9g39270	-1.04688	0.00310036	0.0183688	down	NA	NA	7.275	4.303	4.821	2.932	3.019	1.943
FxaC_15g32030	-1.04767	0.00172687	0.0112603	down	NA	Lignin degradation and detoxification of lignin-derived products	1.9	1.776	3.254	1.069	1.223	1.027
FxaC_3g18820	-1.04789	0.000315232	0.00268797	down	NA	Sigma factor sigB regulation protein	4.558	3.111	4.993	1.665	2.345	2.063
FxaC_17g16770	-1.04804	2.1755e-06	3.27194e-05	down	NA	Cytochrome p450	4.919	5.081	6.076	3.277	2.406	2.063
FxaC_5g30500	-1.04805	0.00305725	0.0181597	down	NA	sphingolipid transporter spinster homolog	3.494	2.912	2.993	0.977	1.886	1.654
FxaC_2g06580	-1.04811	0.00685954	0.0351205	down	MSH7	DNA mismatch repair protein	1.16	0.704	0.828	0.363	0.575	0.353
FxaC_7g19530	-1.04873	7.52894e-05	0.000777821	down	NA	Mitochondrial biogenesis AIM24	4.118	4.652	4.958	2.215	1.713	2.711
FxaC_3g25561	-1.04887	5.97907e-07	1.00069e-05	down	NA	NA	7.071	8	7.623	3.697	4.017	3.209
FxaC_13g33721	-1.04904	1.78098e-11	5.8041e-10	down	NA	Receptor like protein kinase	8.776	9.5	9.466	3.851	5.463	4.014
FxaC_21g45680	-1.04921	0.00544656	0.0292573	down	UVI4	negative regulation of ubiquitin-protein transferase activity	2.042	2.927	2.162	1.312	1.163	0.97
FxaC_23g30510	-1.05003	1.16876e-06	1.85393e-05	down	NA	The RING-variant domain is a C4HC3 zinc-finger like motif found in a number of cellular and viral proteins. Some of these proteins have been shown both in vivo and in vitro to have ubiquitin E3 ligase activity.	14.759	12.843	12.773	5.793	7.276	6.347
FxaC_6g04420	-1.05112	2.22691e-31	2.7427e-29	down	NA	Indole-3-acetic acid-amido synthetase	37.232	34.219	35.096	15.316	19.699	16.184
FxaC_12g48900	-1.05324	1.94097e-06	2.94902e-05	down	NA	Belongs to the glycosyl hydrolase 17 family	5.531	4.049	4.376	2.506	2.164	2.039
FxaC_27g52881	-1.05329	0.00545372	0.0292876	down	VGT1	Belongs to the major facilitator superfamily. Sugar transporter (TC 2.A.1.1) family	1.406	2.183	3.088	0.721	1.448	1.014
FxaC_7g40110	-1.05331	0.000341782	0.00287965	down	CDSP32	Thioredoxin-like protein CDSP32	3.097	3.305	3.341	1.722	1.607	1.35
FxaC_18g11280	-1.05441	8.52772e-09	1.95605e-07	down	aoc	Allene oxide cyclase	10.476	11.14	11.196	5.074	5.231	5.454
FxaC_5g02900	-1.05454	3.2215e-10	9.06725e-09	down	NA	Zinc transporter 4	8.811	9.543	8.815	3.834	4.827	4.372
FxaC_24g22020	-1.05495	2.93882e-16	1.53722e-14	down	NA	Belongs to the MIP aquaporin (TC 1.A.8) family	25.785	25.024	30.068	14.579	12.571	11.627
FxaC_12g21090	-1.05532	4.95717e-06	6.90812e-05	down	NA	Belongs to the protein kinase superfamily. Ser Thr protein kinase family	3.298	2.965	2.167	1.345	1.093	1.631
FxaC_5g44640	-1.05538	9.01291e-06	0.000118394	down	NA	Belongs to the plant dehydrin family	9.924	7.232	10.059	5.16	4.633	3.221
FxaC_4g39980	-1.05549	0.000999325	0.00719407	down	NA	Poly(ADP-ribose) glycohydrolase	2.564	2.754	2.079	0.978	1.214	1.367
FxaC_21g65070	-1.05572	0.000286156	0.00247534	down	NA	Glucose and ribitol	7.821	5.718	5.689	3.83	3.861	1.509
FxaC_15g23490	-1.05586	0.00433645	0.0242789	down	NA	Seed storage protein. Accumulates during seed development and is hydrolyzed after germination to provide a carbon and nitrogen source for the developing seedling	0.979	0.838	1.608	0.814	0.417	0.409
FxaC_1g08740	-1.05594	0.00138629	0.00942649	down	NA	Stress responsive A/B Barrel Domain	5.226	6.238	9.571	3.842	3.222	2.986
FxaC_13g21920	-1.05607	0.000912861	0.00665689	down	Lhca2-2	The light-harvesting complex (LHC) functions as a light receptor, it captures and delivers excitation energy to photosystems with which it is closely associated	3.879	2.55	3.926	1.207	1.605	2.146
FxaC_24g27660	-1.05723	0.0060076	0.031621	down	SCL25A	serine arginine-rich splicing factor	0.948	0.931	0.847	0.434	0.365	0.512
FxaC_21g12930	-1.05729	0.000854189	0.00629935	down	NA	Cytochrome b6-f complex iron-sulfur subunit	3.875	4.948	4.004	1.943	2.527	1.663
FxaC_20g22860	-1.05746	0.00109297	0.00774425	down	NA	Haloacid dehalogenase-like hydrolase domain-containing protein Sgpp	3.685	3.533	5.42	2.117	2.502	1.389
FxaC_8g01740	-1.05788	1.60615e-07	2.98626e-06	down	NA	Acyl-protein thioesterase	6.389	7.403	8.179	3.342	3.684	3.479
FxaC_10g39750	-1.05817	2.34732e-11	7.55636e-10	down	NA	protein heterodimerization activity	59.801	66.607	70.94	27.224	38.367	28.589
FxaC_2g19840	-1.05845	2.52732e-63	7.71618e-61	down	NA	BTB POZ domain-containing protein	62.62	58.118	56.698	28.2	29.259	27.503
FxaC_13g18670	-1.0586	4.25373e-07	7.36581e-06	down	NA	IAA-ALANINE RESISTANCE protein	4.935	4.812	5.932	2.701	2.607	2.177
FxaC_18g40140	-1.05894	6.80824e-06	9.2039e-05	down	NA	Oleosin 16.4 kDa-like	8.006	5.608	8.515	3.847	3.831	2.869
FxaC_9g45200	-1.05936	6.17316e-10	1.67492e-08	down	NA	Telomerase activating protein Est1	4.088	4.182	4.549	1.74	2.29	2.089
FxaC_17g14540	-1.05941	7.05993e-26	6.6809e-24	down	NA	Belongs to the glycosyl hydrolase 17 family	20.876	20.283	21.846	10.17	10.047	9.915
FxaC_22g62500	-1.0595	3.23504e-05	0.000368614	down	NA	Plant lipoxygenase may be involved in a number of diverse aspects of plant physiology including growth and development, pest resistance, and senescence or responses to wounding	2.344	2.497	1.888	1.014	1.212	0.996
FxaC_24g54450	-1.05962	0.00097814	0.00706233	down	NA	NA	2.924	3.19	3.34	1.434	1.507	1.582
FxaC_13g00350	-1.06008	1.93005e-05	0.000233008	down	HCF136	Photosystem II stability assembly factor HCF136	5.468	4.463	6.338	2.836	3.048	1.854
FxaC_14g14800	-1.06111	0.0090164	0.0436115	down	WRKY75	WRKY transcription factor	2.216	3.618	3.184	1.355	1.268	1.701
FxaC_20g12660	-1.06117	5.49136e-07	9.2709e-06	down	NA	Peptidase M50B-like	6.289	7.806	7.183	3.411	3.462	3.3
FxaC_10g10780	-1.06169	0.000171276	0.00159096	down	NA	Belongs to the NPH3 family	1.876	2.087	1.625	0.673	1.059	0.937
FxaC_7g23190	-1.06241	0.000302426	0.00259672	down	NA	cyclin-P3-1-like	2.938	2.966	2.702	1.246	1.461	1.404
FxaC_24g13770	-1.06325	0.00490356	0.0268501	down	NA	Plant non-specific lipid-transfer proteins transfer phospholipids as well as galactolipids across membranes. May play a role in wax or cutin deposition in the cell walls of expanding epidermal cells and certain secretory tissues	3.528	3.348	2.35	1.919	1.537	0.954
FxaC_20g17960	-1.0634	0.00397968	0.0225932	down	NA	exonuclease	1.382	2.172	1.612	1.107	0.841	0.52
FxaC_7g03160	-1.06406	0.000591224	0.00461282	down	NA	Protein of unknown function (DUF620)	2.087	2.794	2.444	0.64	1.283	1.572
FxaC_3g20970	-1.06428	3.49271e-28	3.73817e-26	down	NA	leucine-rich repeat receptor-like serine threonine-protein kinase	32.783	26.523	32.77	13.983	16.549	13.296
FxaC_2g05500	-1.06482	0.000182492	0.00168382	down	NA	NA	21.903	25.382	25.657	14.491	9.44	10.936
FxaC_1g11231	-1.06572	2.49367e-07	4.50436e-06	down	NA	WUSCHEL-related homeobox	8.41	12.26	12.215	5.888	5.856	3.892
FxaC_14g25140	-1.06621	0.00398768	0.0226231	down	NA	NA	11.702	13.221	10.301	5.392	6.374	5.011
FxaC_18g21350	-1.06627	0.00714977	0.0362652	down	NA	Auxin-induced protein	3.83	4.183	3.737	1.765	2.757	1.036
FxaC_17g50300	-1.0663	0.00546874	0.0293574	down	NA	Protein VERNALIZATION INSENSITIVE	1.369	1.668	1.496	0.439	0.695	1.03
FxaC_18g08610	-1.06696	6.81407e-08	1.34494e-06	down	NA	Xylulose kinase-like	5.004	6.465	6.24	2.392	3.01	3.022
FxaC_26g06030	-1.06723	0.00218349	0.0137467	down	NA	FK506-binding protein	4.25	6.146	4.271	2.596	2.381	2.023
FxaC_14g04130	-1.06759	0.00586257	0.0310237	down	NA	CRAL/TRIO domain	2.854	1.83	2.628	1.697	1.031	0.747
FxaC_18g30890	-1.06769	5.26432e-07	8.92396e-06	down	Ggh	Geranylgeranyl diphosphate reductase	6.001	5.529	6.677	2.446	3.254	2.932
FxaC_7g00550	-1.06816	8.88219e-09	2.03149e-07	down	NA	Nodulin-like	6.152	6.831	6.242	2.96	3.499	2.669
FxaC_15g10950	-1.06826	0.000263177	0.00230509	down	NA	Inactive leucine-rich repeat receptor-like protein kinase	1.965	2.302	2.438	0.69	1.381	1.102
FxaC_6g18530	-1.06843	8.52106e-11	2.57313e-09	down	NA	Belongs to the MIP aquaporin (TC 1.A.8) family	13.033	14.437	15.962	7.301	6.68	6.66
FxaC_16g01980	-1.06862	0.000908264	0.00663153	down	NA	ion channel POLLUX-like	1.227	1.369	1.445	0.747	0.752	0.415
FxaC_13g32140	-1.06908	2.87801e-12	1.02929e-10	down	NA	Receptor like protein kinase	9.252	9.076	9.936	3.986	5.473	3.924
FxaC_28g02620	-1.0694	7.83238e-18	4.65521e-16	down	NA	pectinesterase pectinesterase inhibitor	11.893	11.47	11.551	5.424	5.379	5.801
FxaC_22g06340	-1.06943	0.00659409	0.0340166	down	NA	disease resistance	2.4	2.811	2.181	0.977	1.579	0.944
FxaC_7g01350	-1.06972	1.94773e-26	1.90212e-24	down	NA	NA	18.032	16.196	16.653	8.473	7.661	8.06
FxaC_19g00310	-1.06992	8.48458e-10	2.2597e-08	down	NA	Belongs to the glycosyl hydrolase 32 family	3.361	4.428	4.092	2.02	1.91	1.715
FxaC_14g06940	-1.07006	0.0027511	0.0166565	down	NA	Protein of unknown function (DUF1336)	1.559	1.588	1.683	0.925	0.9	0.46
FxaC_26g16790	-1.07045	8.6817e-06	0.000114484	down	NA	Cyclic nucleotide-gated ion channel 1-like	2.293	2.491	2.619	0.974	1.108	1.436
FxaC_17g26550	-1.07124	0.00745922	0.0375121	down	NA	serine threonine-protein kinase cdc7	0.769	0.732	1.156	0.469	0.435	0.35
FxaC_10g06300	-1.07184	8.14947e-07	1.33732e-05	down	NA	Heavy-metal-associated domain	6.875	6.61	7.127	3.543	3.323	2.901
FxaC_25g33210	-1.07232	0.00900285	0.0435605	down	NA	BEST Arabidopsis thaliana protein match is	10.94	11.537	14.23	4.481	5.675	7.232
FxaC_19g10680	-1.07347	1.63937e-109	1.00103e-106	down	WAXY	Belongs to the glycosyltransferase 1 family. Bacterial plant glycogen synthase subfamily	162.725	155.904	147.501	72.147	76.561	72.209
FxaC_8g10171	-1.07384	1.11617e-73	4.34549e-71	down	NA	NA	132.663	128.562	124.213	61.252	63.198	58.137
FxaC_12g34160	-1.07394	1.34532e-06	2.11206e-05	down	NA	Photosystem II 10 kDa polypeptide	15.762	12.902	13.401	5.902	5.56	8.526
FxaC_17g36950	-1.07467	4.58508e-06	6.45573e-05	down	GSTZ1	Glutathione S-transferase zeta	6.781	5.845	6.052	2.601	3.774	2.429
FxaC_12g47620	-1.07627	2.32658e-14	1.03182e-12	down	NA	Histone H2A	25.225	31.102	27.447	14.822	14.144	10.644
FxaC_7g07000	-1.07762	1.71525e-06	2.63437e-05	down	NA	Belongs to the plant dehydrin family	15.447	10.265	13.598	5.98	8.21	4.293
FxaC_28g15830	-1.07844	1.10075e-07	2.10182e-06	down	NA	protein heterodimerization activity	11.658	14.872	11.966	6.527	5.718	5.986
FxaC_6g26690	-1.07865	0.000974932	0.00704294	down	NA	Photosystem II reaction centre W protein (PsbW)	5.347	4.536	7.328	3.032	2.151	2.937
FxaC_1g07480	-1.07884	1.83822e-05	0.000223129	down	NA	Belongs to the tetraspanin (TM4SF) family	2.756	3.379	2.898	1.638	1.198	1.446
FxaC_25g04170	-1.07926	5.99263e-06	8.21035e-05	down	NA	Belongs to the TRAFAC class myosin-kinesin ATPase superfamily. Kinesin family	2.252	2.906	3.54	1.075	1.618	1.395
FxaC_7g06350	-1.07972	1.34133e-12	4.99739e-11	down	NA	Belongs to the major facilitator superfamily. Sugar transporter (TC 2.A.1.1) family	9.668	8.792	9.893	4.795	3.837	4.766
FxaC_23g14270	-1.08025	0.00052195	0.00413889	down	NA	GDSL/SGNH-like Acyl-Esterase family found in Pmr5 and Cas1p	5.073	3.777	4.022	2.326	2.062	1.679
FxaC_5g45040	-1.08039	1.34985e-12	5.02266e-11	down	NA	This protein plays a role in synthesis of starch. It catalyzes the synthesis of the activated glycosyl donor, ADP- glucose from Glc-1-P and ATP	11.337	9.181	7.348	3.781	4.263	6.889
FxaC_19g11181	-1.0806	0.0013655	0.00931129	down	NA	HpcH/HpaI aldolase/citrate lyase family	6.787	4.828	3.302	2.714	2.758	1.564
FxaC_12g02250	-1.08087	0.006988	0.0356617	down	NA	X-Pro dipeptidyl-peptidase (S15 family)	1.698	1.475	1.331	0.912	0.435	0.792
FxaC_5g02340	-1.08185	3.82343e-12	1.34735e-10	down	NA	NA	23.775	22.019	26.005	11.197	11.178	11.41
FxaC_26g23381	-1.08191	0.00013681	0.00130788	down	NA	Dehydration-responsive protein	4.002	4.823	4.232	1.665	1.938	2.566
FxaC_27g39760	-1.08207	1.18473e-14	5.39019e-13	down	NA	High mobility group B protein	39.164	38.575	42.796	13.977	23.023	19.635
FxaC_3g12890	-1.08251	1.05544e-32	1.39147e-30	down	NA	Ferredoxin-NADP reductase	31.133	32.968	33.87	15.691	14.371	16.117
FxaC_5g18330	-1.08365	0.00118321	0.00826552	down	NA	Small ubiquitin-related modifier	4.469	3.724	4.626	1.618	2.348	2.04
FxaC_9g25170	-1.08385	0.00438956	0.0245123	down	NA	receptor-like protein kinase	2.355	2.635	2.625	1.181	1.361	1.031
FxaC_10g10580	-1.08414	0.00482349	0.0264893	down	NA	BAG family molecular chaperone regulator	2.061	2.544	3.674	1.112	0.939	1.849
FxaC_4g39550	-1.08491	1.75825e-16	9.41773e-15	down	NA	Belongs to the formin-like family	6.253	5.731	6.91	3.163	2.899	2.809
FxaC_2g16151	-1.08508	0.000110776	0.00108841	down	NA	f-box protein	3.05	2.81	2.123	1.469	1.166	1.131
FxaC_24g48480	-1.08511	2.61915e-06	3.87126e-05	down	NA	UPF0481 protein	4.296	4.222	4.05	1.903	1.91	2.102
FxaC_9g45270	-1.08547	0.010262	0.0483072	down	NA	late embryogenesis abundant protein	3.906	1.765	2.532	2.001	0.838	1.028
FxaC_8g18130	-1.08553	0.00344619	0.0200491	down	NA	LRR receptor-like serine threonine-protein kinase	1.658	1.529	2.386	0.629	1.177	0.789
FxaC_9g24610	-1.08743	6.02699e-05	0.000639158	down	NA	NA	2.233	3.251	1.987	1.213	1.163	1.144
FxaC_3g09830	-1.08775	0.00977864	0.0465416	down	NA	5' nucleotidase, deoxy (Pyrimidine), cytosolic type C protein (NT5C)	0.788	1.588	2.283	0.861	0.537	0.786
FxaC_1g04940	-1.08784	1.03931e-49	2.33679e-47	down	NA	NA	116.158	117.747	117.043	52.932	59.699	51.852
FxaC_7g20290	-1.08825	0.00137693	0.00937274	down	NA	Rho GDP-dissociation inhibitor 1-like	5.151	3.96	3.584	1.434	1.603	2.946
FxaC_3g30650	-1.09103	0.000943611	0.00684224	down	BGAL10	beta-galactosidase	1.253	1.247	1.455	0.671	0.496	0.689
FxaC_23g19900	-1.09148	2.78661e-12	1.00092e-10	down	NA	Targeting protein for Xklp2 (TPX2)	8.689	8.516	9.342	3.922	4.22	4.269
FxaC_5g41920	-1.0916	0.000503864	0.00401377	down	NA	NA	16.638	18.229	25.048	11.947	9.18	6.818
FxaC_15g23120	-1.09191	0.00378006	0.0216292	down	NA	late embryogenesis abundant protein	3.585	2.16	3.48	1.51	1.618	1.163
FxaC_17g19580	-1.09199	0.00871756	0.0424741	down	LHCA4	The light-harvesting complex (LHC) functions as a light receptor, it captures and delivers excitation energy to photosystems with which it is closely associated	3.257	1.828	2.437	1.301	1.468	0.729
FxaC_18g26300	-1.09224	3.15041e-06	4.59061e-05	down	BETA-TIP	Belongs to the MIP aquaporin (TC 1.A.8) family	8.51	5.494	5.867	3.924	2.673	2.715
FxaC_11g11110	-1.09291	0.00479647	0.0263683	down	NA	Polyketide cyclase / dehydrase and lipid transport	1.569	1.196	1.476	0.518	0.632	0.832
FxaC_21g24720	-1.09312	0.000473444	0.0038081	down	NA	Nucleoside diphosphate kinase	3.182	4.612	4.136	1.56	1.998	2.018
FxaC_12g49900	-1.09326	0.00546207	0.0293298	down	INT3	Belongs to the major facilitator superfamily. Sugar transporter (TC 2.A.1.1) family	0.909	1.222	1.063	0.49	0.683	0.312
FxaC_21g42400	-1.09433	0.000105423	0.00104253	down	NA	Amino acid transporter	2.692	2.785	2.963	1.298	1.575	1.053
FxaC_23g61100	-1.0944	0.00785246	0.0390764	down	NA	NA	0.993	1.437	1.891	0.628	0.804	0.573
FxaC_12g10321	-1.09586	1.55562e-06	2.41219e-05	down	NA	NA	5.855	7.101	7.715	2.846	3.271	3.519
FxaC_24g25880	-1.09655	1.3966e-16	7.55035e-15	down	NA	Belongs to the peptidase A1 family	14.27	14.554	15.973	6.284	6.427	8.197
FxaC_3g17800	-1.09677	8.53485e-07	1.39386e-05	down	NA	RALF-like 34	19.411	21.107	19.335	10.452	9.267	8.21
FxaC_12g32570	-1.09687	0.000259378	0.00227663	down	NA	Branched-chain-amino-acid aminotransferase-like protein 3	8.991	12.367	15.514	4.426	3.924	8.88
FxaC_5g16960	-1.09718	0.0101245	0.0477839	down	NA	response regulator	2.716	2.105	3.619	0.886	1.087	1.959
FxaC_20g19980	-1.09734	0.000951831	0.00689409	down	BETA-TIP	Belongs to the MIP aquaporin (TC 1.A.8) family	3.336	2.939	3.038	1.69	1.853	0.777
FxaC_15g28740	-1.09748	0.000327082	0.00277287	down	NA	Belongs to the peptidase S8 family	1.818	2.835	2.077	0.694	0.955	1.5
FxaC_22g30590	-1.09821	0.00617648	0.0323426	down	NA	Glucan endo-1, 3-beta-glucosidase-like protein	2.279	2.535	4.471	1.6	1.8	0.885
FxaC_2g19710	-1.09906	0.00874202	0.042579	down	NA	Repeated motif present between transmembrane helices in cystinosin, yeast ERS1p, mannose-P-dolichol utilization defect 1, and other hypothetical proteins.	2.467	1.393	3.219	1.67	0.946	0.667
FxaC_18g19560	-1.09908	0.000100299	0.000999982	down	NA	NA	6.056	5.848	8.332	3.117	3.856	2.382
FxaC_13g08960	-1.09978	3.40879e-08	7.0546e-07	down	NA	SPIRAL1-like	13.49	16.461	17.461	7.025	9.028	5.918
FxaC_22g45950	-1.09983	3.20593e-07	5.68377e-06	down	NA	DUF1771	4.343	4.27	5.463	1.854	2.356	2.317
FxaC_1g37340	-1.09989	7.07663e-55	1.81641e-52	down	NA	Protein kinase superfamily protein	29.174	30.154	30.132	13.466	14.545	13.587
FxaC_22g23721	-1.10002	0.00184886	0.0119406	down	NA	acid phosphatase	4.784	6.144	4.888	3.624	2.037	1.725
FxaC_3g21280	-1.10063	0.00417984	0.0235452	down	NA	NA	7.063	5.279	6.36	3.147	3.171	2.351
FxaC_13g46070	-1.10143	2.01035e-09	5.07699e-08	down	NA	Transcription factor transcription regulator	61.156	61.781	56.15	29.047	27.993	26.268
FxaC_7g07620	-1.1017	0.00279429	0.0168831	down	NA	Transcription factor	1.829	1.566	1.393	0.879	0.659	0.694
FxaC_17g42652	-1.10197	5.27305e-19	3.37994e-17	down	NA	Translation initiation factor IF-2, N-terminal region	6.217	7.072	5.822	2.848	2.701	3.357
FxaC_4g09140	-1.1022	0.00674077	0.0346383	down	NA	SANT SWI3, ADA2, N-CoR and TFIIIB'' DNA-binding domains	1.467	1.226	0.98	0.699	0.646	0.359
FxaC_16g27750	-1.10262	1.0689e-23	8.99939e-22	down	NA	Histidine kinase	12.936	11.998	12	6.625	5.134	5.419
FxaC_24g35280	-1.10282	1.14753e-14	5.24149e-13	down	NA	phospholipase	13.257	12.28	14.73	7.564	5.505	5.633
FxaC_13g02840	-1.10307	1.10584e-39	1.84866e-37	down	NA	IAA-amino acid hydrolase ILR1-like	20.263	20.736	19.573	9.587	9.297	9.259
FxaC_12g47560	-1.10417	0.0104669	0.0490529	down	NA	Anthocyanidin	1.531	2.767	1.917	1.352	0.645	0.908
FxaC_25g53370	-1.10426	1.25379e-12	4.69839e-11	down	NA	NA	5.54	5.214	5.261	2.646	2.417	2.368
FxaC_22g53990	-1.10433	6.50087e-06	8.83987e-05	down	NA	protein At2g37660, chloroplastic-like	4.483	5.912	5.799	2.36	2.434	2.721
FxaC_24g18790	-1.10473	0.00619271	0.0324137	down	NA	Deoxyribonuclease	2.524	2.933	1.588	0.922	1.347	1.003
FxaC_2g06930	-1.10478	0.00818097	0.0403477	down	NA	Belongs to the TRAFAC class myosin-kinesin ATPase superfamily. Kinesin family	1.105	0.934	0.906	0.607	0.471	0.286
FxaC_22g48390	-1.10479	1.33156e-72	5.08176e-70	down	NA	Belongs to the MIP aquaporin (TC 1.A.8) family	268.219	314.08	308.755	146.719	136.981	129.539
FxaC_10g04140	-1.10504	8.56207e-05	0.000871516	down	NA	Ribosomal protein S1-like RNA-binding domain	3.814	4.876	5.79	2.743	2.388	1.56
FxaC_21g05600	-1.10532	0.00160715	0.0106305	down	NA	EamA-like transporter family	1.038	1.537	1.236	0.628	0.66	0.478
FxaC_21g67171	-1.10619	1.76348e-05	0.000215394	down	NA	Disease resistance protein (TIR-NBS-LRR class)	1.691	2.067	1.717	1.039	0.614	0.898
FxaC_24g44390	-1.1067	3.55103e-07	6.24217e-06	down	NA	NA	6.728	7.282	8.207	3.085	4.231	2.921
FxaC_25g61140	-1.10783	8.01148e-13	3.06353e-11	down	NA	disease resistance	2.996	3.506	3.591	1.766	1.315	1.599
FxaC_22g23930	-1.10997	2.77512e-11	8.85976e-10	down	NA	lysM domain receptor-like kinase	5.863	6.359	6.887	3.125	3.173	2.511
FxaC_15g01421	-1.11096	0.00953153	0.0455787	down	NA	Protein NRT1 PTR FAMILY	0.716	0.585	0.409	0.29	0.334	0.164
FxaC_12g42470	-1.11143	1.98631e-143	1.62287e-140	down	NA	Belongs to the peptidase C1 family	193.47	201.648	192.582	91.261	92.407	87.635
FxaC_23g05420	-1.11147	2.27453e-05	0.000270653	down	NA	Late embryogenesis abundant protein	8.373	8.114	8.084	3.727	3.788	3.829
FxaC_21g53490	-1.11184	8.73583e-08	1.69825e-06	down	NA	Serine threonine-protein kinase	4.701	4.556	5.628	2.028	2.724	2.083
FxaC_6g42690	-1.11261	1.41894e-10	4.18886e-09	down	NA	beta-galactosidase	5.681	5.473	5.492	2.572	2.42	2.695
FxaC_7g41100	-1.11392	2.89732e-10	8.19032e-09	down	MP	Auxin response factors (ARFs) are transcriptional factors that bind specifically to the DNA sequence 5'-TGTCTC-3' found in the auxin-responsive promoter elements (AuxREs)	4.524	3.946	3.779	1.687	1.923	2.037
FxaC_10g45700	-1.11411	0.0104927	0.0491538	down	NA	DNA-binding domain	1.582	1.192	1.29	0.476	0.739	0.652
FxaC_19g37320	-1.11423	5.46301e-13	2.12687e-11	down	NA	Homeobox-leucine zipper protein ATHB-6-like	15.134	14.074	17.451	7.918	6.885	6.664
FxaC_17g45870	-1.11427	0.00165572	0.0108995	down	NA	NA	16.11	14.323	13.271	8.344	6.658	5.142
FxaC_2g08960	-1.11485	0.0001458	0.00138197	down	NA	Plastocyanin-like domain	4.968	4.824	4.413	2.326	2.291	1.924
FxaC_7g18700	-1.11587	0.0100381	0.0474881	down	NA	Cytochrome b5	2.058	3.032	3.396	1.285	1.139	1.484
FxaC_13g22260	-1.11596	7.7159e-08	1.51009e-06	down	WRKY75	WRKY transcription factor	9.963	11.047	12.668	4.897	4.713	5.892
FxaC_26g23330	-1.11597	0.00446537	0.024856	down	NA	Belongs to the cysteine synthase cystathionine beta- synthase family	2.082	1.732	2.521	0.658	0.817	1.442
FxaC_17g02410	-1.11604	0.00225269	0.0141058	down	NA	LRR receptor-like serine threonine-protein kinase	1.182	1.253	1.012	0.526	0.615	0.442
FxaC_1g31180	-1.11638	4.00869e-09	9.66902e-08	down	NA	Dehydrogenase	8.239	8.511	8.642	4.073	4.836	2.728
FxaC_24g17080	-1.11647	0.000979641	0.0070708	down	NA	NA	2.379	1.732	2	0.87	1.142	0.786
FxaC_7g24960	-1.11664	0.001085	0.00769527	down	CLV2	Leucine-rich repeat receptor-like protein CLAVATA2	3.591	3.611	2.484	1.065	1.7	1.696
FxaC_17g00060	-1.118	0.00170407	0.0111445	down	NA	Belongs to the glycosyl hydrolase 32 family	12.267	14.888	9.293	6.59	3.441	6.742
FxaC_2g09660	-1.11849	0.00227187	0.0142075	down	NA	NA	2.1	2.194	2.772	1.229	1.002	1.01
FxaC_21g47060	-1.11993	0.00400443	0.0227004	down	NA	PLATZ transcription factor	2.043	1.577	2.187	0.851	0.755	1.059
FxaC_11g27680	-1.1202	0.0014587	0.00983353	down	NA	inactive receptor kinase	1.199	1.2	0.969	0.738	0.396	0.419
FxaC_15g23530	-1.12049	0.00155628	0.0103483	down	NA	NA	53.556	48.318	44.757	23.082	31.041	13.156
FxaC_20g37520	-1.12083	0.00767643	0.0383749	down	NA	Belongs to the cyclin family	1.148	2.412	1.063	0.556	0.898	0.671
FxaC_24g07470	-1.12091	0.000265169	0.00231862	down	NA	Belongs to the cyclin family	2.285	2.282	2.571	1.114	1.051	1.107
FxaC_3g15820	-1.12197	6.32687e-08	1.25475e-06	down	NA	Belongs to the FPP GGPP synthase family	5.405	5.965	6.968	2.41	3.406	2.547
FxaC_13g46730	-1.12203	6.11622e-08	1.21589e-06	down	NA	Belongs to the peptidase S8 family	4.141	4.025	4.908	1.759	1.663	2.577
FxaC_10g06960	-1.12278	3.20668e-05	0.000365814	down	NA	membrane protein At1g16860-like	2.51	2.179	2.164	0.985	0.988	1.171
FxaC_9g12520	-1.12335	2.81797e-12	1.01031e-10	down	NA	Fasciclin-like arabinogalactan protein	13.272	14.448	12.498	6.955	7.12	4.314
FxaC_20g13660	-1.12337	0.000716506	0.00543176	down	NA	Mis12 protein	3.203	3.016	3.201	1.687	1.786	0.818
FxaC_15g06070	-1.1242	0.00102179	0.00731858	down	ORC6	Origin recognition complex subunit	3.47	3.279	6.064	2.713	1.325	1.82
FxaC_7g38030	-1.12438	6.53444e-05	0.000687318	down	NA	Aspartate aminotransferase	4.381	3.723	3.303	1.661	1.718	1.848
FxaC_6g17320	-1.12471	1.74467e-22	1.36581e-20	down	NA	Dof zinc finger protein	40.769	43.755	41.527	21.198	17.491	19.071
FxaC_10g23690	-1.12482	0.000209059	0.00189193	down	NA	leucine-rich repeat receptor-like serine threonine-protein kinase	2.134	3.116	2.925	1.21	0.981	1.563
FxaC_12g08440	-1.12555	0.00157409	0.010444	down	NA	Belongs to the glycosyl hydrolase 3 family	1.272	1.419	2.102	0.884	0.657	0.644
FxaC_1g27721	-1.12574	5.03161e-14	2.17333e-12	down	ETR1	May act early in the ethylene signal transduction pathway, possibly as an ethylene receptor, or as a regulator of the pathway	25.451	23.401	21.716	10.937	11.268	10.048
FxaC_22g58580	-1.12641	8.55866e-11	2.58314e-09	down	NA	Plant non-specific lipid-transfer proteins transfer phospholipids as well as galactolipids across membranes. May play a role in wax or cutin deposition in the cell walls of expanding epidermal cells and certain secretory tissues	18.942	19.797	23.276	10.42	8.923	8.965
FxaC_23g37530	-1.12643	0.000184712	0.00170106	down	NA	Glucose and ribitol	5.582	2.457	4.264	2.252	1.828	1.529
FxaC_6g45810	-1.12706	4.97277e-05	0.000539766	down	NA	Belongs to the multi antimicrobial extrusion (MATE) (TC 2.A.66.1) family	7.035	6.515	3.845	2.864	3.305	1.774
FxaC_16g31320	-1.12836	0.00125888	0.00871128	down	NA	Belongs to the iron ascorbate-dependent oxidoreductase family	2.865	2.948	3.675	2.135	0.782	1.43
FxaC_13g18880	-1.12876	2.69043e-06	3.9682e-05	down	NA	NA	11.234	16.212	17.466	6.86	5.201	8.476
FxaC_17g20200	-1.12909	1.20932e-22	9.57046e-21	down	NA	NA	21.534	22.586	23.573	10.527	10.888	9.406
FxaC_10g09780	-1.12917	0.00106562	0.00758382	down	NA	Phosphorylase is an important allosteric enzyme in carbohydrate metabolism. Enzymes from different sources differ in their regulatory mechanisms and in their natural substrates. However, all known phosphorylases share catalytic and structural properties	1.077	0.939	1.296	0.486	0.539	0.479
FxaC_12g01860	-1.13023	2.58167e-06	3.82529e-05	down	NA	Protein trichome birefringence-like	4.187	4.995	3.902	2.116	2.283	1.558
FxaC_22g56050	-1.13095	0.0102208	0.0481445	down	NA	UPF0481 protein At3g47200-like	1.836	2.133	2.276	0.497	0.93	1.418
FxaC_13g31280	-1.13137	1.33146e-05	0.000168199	down	NA	The GINS complex plays an essential role in the initiation of DNA replication	6.072	7.856	5.847	3.26	2.446	3.349
FxaC_27g47980	-1.13268	0.00543229	0.0291894	down	NA	Belongs to the spermidine spermine synthase family	2.031	1.611	3.266	1.178	1.393	0.538
FxaC_2g14260	-1.13339	3.85586e-33	5.1657e-31	down	NA	Auxin response factors (ARFs) are transcriptional factors that bind specifically to the DNA sequence 5'-TGTCTC-3' found in the auxin-responsive promoter elements (AuxREs)	9.974	10.186	10.194	4.389	4.536	4.881
FxaC_4g38210	-1.13409	5.8635e-34	8.06009e-32	down	NA	NA	55.764	61.009	56.601	26.133	25.814	26.916
FxaC_3g05090	-1.13421	7.36999e-05	0.000763302	down	NA	DnaJ homolog subfamily C	4.343	4.34	2.823	1.971	2.11	1.146
FxaC_12g43610	-1.13461	4.31535e-05	0.000474198	down	NA	exonuclease	2.104	2.167	3.241	1.134	1.279	0.979
FxaC_20g15910	-1.13508	0.0077331	0.0386082	down	NA	F-box kelch-repeat protein	1.224	0.974	0.998	0.46	0.517	0.473
FxaC_5g01051	-1.13584	0.000698184	0.00531718	down	NA	Domain of unknown function (DUF4793)	1.924	2.8	1.974	0.996	0.761	1.305
FxaC_17g52793	-1.13649	7.81621e-09	1.80211e-07	down	SAPK1	Belongs to the protein kinase superfamily	8.18	8.1	8.263	3.766	2.917	4.491
FxaC_14g18010	-1.13653	3.80052e-05	0.000424202	down	NA	Desiccation-related protein PCC13-62-like	10.555	4.971	12.879	4.564	4.305	3.966
FxaC_17g17150	-1.13744	0.000159311	0.001492	down	NA	Histone deacetylase	2.095	3.025	3.29	1.195	1.712	0.881
FxaC_1g15950	-1.13841	7.76082e-25	6.95823e-23	down	NA	BTB POZ domain-containing protein	14.666	14.724	14.179	6.574	7.215	5.924
FxaC_16g25900	-1.13885	5.81512e-06	7.99359e-05	down	ORC6	Origin recognition complex subunit	6.507	6.47	6.756	3.115	3.425	2.368
FxaC_7g02980	-1.13924	9.69398e-05	0.000971055	down	NA	E3 ubiquitin-protein ligase that mediates ubiquitination and subsequent proteasomal degradation of target proteins. E3 ubiquitin ligases accept ubiquitin from an E2 ubiquitin- conjugating enzyme in the form of a thioester and then directly transfers the ubiquitin to targeted substrates	3.428	3.951	2.985	1.489	1.681	1.53
FxaC_25g54660	-1.13942	4.27536e-05	0.000470339	down	NA	E3 ubiquitin-protein ligase	6.48	6.96	6.878	3.212	3.488	2.474
FxaC_19g20330	-1.13949	0.00152565	0.0101772	down	NA	NA	9.031	11.357	10.089	4.962	4.4	4.46
FxaC_2g24220	-1.14053	2.4311e-05	0.00028693	down	x34.3	Galactomannan galactosyltransferase	3.052	3.932	3.887	2.069	1.343	1.518
FxaC_17g26670	-1.14103	3.89246e-08	7.97589e-07	down	NA	Lil3 protein	9.591	8.19	9.017	4.464	4.305	3.325
FxaC_21g15910	-1.14162	5.32058e-07	9.0088e-06	down	NA	Thymidine	7.12	8.097	7.607	3.508	3.753	3.044
FxaC_13g06110	-1.14176	6.2926e-14	2.69366e-12	down	NA	SANT SWI3, ADA2, N-CoR and TFIIIB'' DNA-binding domains	13.441	13.364	15.647	7.123	5.87	6.191
FxaC_15g25000	-1.14216	8.04614e-06	0.00010693	down	NA	Belongs to the UDP-glycosyltransferase family	3.732	2.99	3.616	1.787	1.795	1.07
FxaC_13g47251	-1.14306	9.98902e-06	0.000129951	down	NA	NA	5.279	5.302	5.177	2.415	2.34	2.365
FxaC_18g26350	-1.14389	0.00162167	0.0107082	down	NA	Alcohol dehydrogenase-like	2.171	2.172	1.815	1.061	0.688	1.048
FxaC_15g04020	-1.1444	3.53165e-05	0.000397338	down	NA	CRAL/TRIO domain	4.04	3.796	3.38	1.811	1.942	1.298
FxaC_10g03960	-1.14525	7.23134e-06	9.6923e-05	down	NA	Ribosomal protein S1-like RNA-binding domain	5.074	5.44	6.828	3.314	2.902	1.574
FxaC_7g19601	-1.14548	0.00127713	0.00881338	down	NA	receptor-like serine threonine-protein kinase	0.847	0.78	0.93	0.387	0.433	0.328
FxaC_23g61600	-1.14663	2.94116e-09	7.26016e-08	down	NA	The light-harvesting complex (LHC) functions as a light receptor, it captures and delivers excitation energy to photosystems with which it is closely associated	11.319	14.927	12.362	6.319	6.064	5.018
FxaC_6g05190	-1.14672	5.47179e-06	7.56086e-05	down	NA	Carbohydrate esterase	5.506	4.232	4.605	2.237	2.024	2.204
FxaC_22g49710	-1.14676	5.49165e-134	4.36391e-131	down	NA	Belongs to the MIP aquaporin (TC 1.A.8) family	1069.82	1103.15	1155.98	542.264	489.407	467.966
FxaC_18g36940	-1.14726	0.00289327	0.0173437	down	CHLM	Magnesium protoporphyrin IX methyltransferase	2.651	2.005	2.843	1.197	1.061	1.112
FxaC_23g20800	-1.14746	0.00363651	0.0209421	down	NA	Protein CHROMOSOME TRANSMISSION FIDELITY	1.947	1.676	2.699	0.879	0.952	1.003
FxaC_27g51170	-1.14751	3.03363e-145	2.5504e-142	down	NA	pectinesterase pectinesterase inhibitor	277.836	282.733	271.585	121.757	133.659	119.131
FxaC_11g14680	-1.14778	0.00741546	0.0373438	down	NA	galactose-1-phosphate	4.255	4.616	1.75	1.076	2.649	1.043
FxaC_17g25100	-1.14913	5.82184e-05	0.000620693	down	NA	Oxidoreductase family, C-terminal alpha/beta domain	4.033	3.274	3.29	1.344	1.768	1.647
FxaC_25g36431	-1.14999	0.00665908	0.0343092	down	NA	ACT domain-containing protein	1.207	1.573	1.298	0.673	0.696	0.461
FxaC_9g35260	-1.15	0.00713318	0.0361988	down	NA	Seed storage protein	45.059	30.062	28.879	19.899	18.594	8.282
FxaC_15g09560	-1.15008	1.22034e-22	9.64451e-21	down	LAR1	Leucoanthocyanidin	20.055	19.641	22.104	9.064	9.127	9.563
FxaC_5g14940	-1.15053	5.73214e-05	0.000612255	down	NA	Seed storage protein	6.902	5.424	6.091	4.419	2.417	1.442
FxaC_20g06980	-1.15183	0.000394579	0.00325685	down	NA	Belongs to the adaptor complexes medium subunit family	7.271	9.803	10.134	2.856	4.028	5.333
FxaC_28g22320	-1.15208	2.11884e-19	1.38883e-17	down	NA	NA	20.322	21.987	21.652	8.2	10.433	10.04
FxaC_13g02290	-1.15344	6.60105e-09	1.53598e-07	down	NA	transcription factor	7.965	12.097	9.235	3.534	4.757	4.855
FxaC_13g32890	-1.15347	0.00615451	0.032248	down	psaD	Photosystem I reaction center subunit II	1.715	1.981	1.904	1.003	0.934	0.567
FxaC_15g39411	-1.15461	0.00806515	0.039919	down	NA	Belongs to the class I-like SAM-binding methyltransferase superfamily. MPBQ MBSQ MT family	2.175	1.144	1.671	0.541	0.628	1.069
FxaC_8g06250	-1.15511	0.000155448	0.00146148	down	NA	DNA (cytosine-5)-methyltransferase	2.549	2.078	2.262	1.079	1.445	0.542
FxaC_1g08250	-1.15534	1.50022e-08	3.31024e-07	down	NA	UDP-glycosyltransferase 91C1-like	5.552	7.354	7.377	3.346	3.228	2.493
FxaC_14g04800	-1.15566	5.23499e-05	0.00056498	down	NA	Belongs to the protein kinase superfamily. Ser Thr protein kinase family	2.877	2.364	2.145	1.202	1.399	0.694
FxaC_1g13640	-1.15647	7.31491e-24	6.21275e-22	down	NA	Belongs to the aldehyde dehydrogenase family	11.714	10.816	11.718	5.17	5.193	4.946
FxaC_20g03080	-1.15723	0.000511909	0.00407008	down	NA	Homeobox protein BEL1 homolog	1.756	1.699	1.949	0.573	0.647	1.204
FxaC_7g25440	-1.1573	3.25182e-09	7.9761e-08	down	NA	Protein LOW PSII ACCUMULATION 1	7.719	8.976	7.958	3.647	4.286	3.069
FxaC_20g16020	-1.15736	3.57952e-12	1.26767e-10	down	IQD31	iq-domain	8.554	9.183	7.43	3.295	4.472	3.474
FxaC_10g20200	-1.1576	0.000323404	0.00274636	down	NA	bHLH-MYC and R2R3-MYB transcription factors N-terminal	2.573	2.357	2.859	1.318	1.429	0.715
FxaC_12g47660	-1.15813	4.4832e-07	7.74005e-06	down	NA	Thioredoxin-like protein	9.256	13.691	12.843	6.284	4.929	4.8
FxaC_2g10820	-1.15832	2.45596e-18	1.51079e-16	down	NA	LRR receptor-like serine threonine-protein kinase	8.181	7.519	7.53	3.163	3.255	3.977
FxaC_16g17850	-1.15881	0.000327769	0.00277732	down	NA	NA	1.93	2.317	1.722	0.921	0.873	0.881
FxaC_14g02290	-1.15901	5.34039e-08	1.06972e-06	down	NA	UPF0392 protein	3.023	3.925	3.963	1.368	1.535	1.975
FxaC_21g28210	-1.15903	7.4421e-05	0.000769809	down	NA	lysM domain receptor-like kinase	2.767	1.769	1.773	1.09	0.903	0.828
FxaC_27g31790	-1.15947	1.802e-08	3.91361e-07	down	NA	WD40-like Beta Propeller Repeat	5.143	6.012	6.579	2.383	2.881	2.634
FxaC_26g12210	-1.16075	0.000267015	0.00233166	down	NA	Amino acid transporter	2.332	2.562	2.704	1.36	1.206	0.815
FxaC_16g04900	-1.16083	7.45032e-08	1.46107e-06	down	NA	AWPM-19-like family	14.589	10.361	13.884	5.78	6.876	4.584
FxaC_10g07040	-1.16168	0.00641759	0.0332977	down	NA	15.4 kDa class V heat shock	3.45	1.672	1.713	0.79	1.121	1.136
FxaC_14g04610	-1.16191	4.92216e-06	6.86534e-05	down	NA	Histidine kinase	2.783	2.583	2.526	1.335	1.137	1.048
FxaC_13g03632	-1.16226	0.00419261	0.0235988	down	NA	HMG-Y-related protein	2.694	2.557	4	0.922	1.572	1.603
FxaC_12g17621	-1.16371	0.000321361	0.002731	down	NA	zinc finger CCCH domain-containing protein	2.189	1.562	1.369	0.947	0.667	0.673
FxaC_8g06680	-1.16375	4.50529e-20	3.07467e-18	down	NA	beta-galactosidase	20.525	19.993	22.243	8.27	8.748	10.934
FxaC_14g35110	-1.1642	7.06503e-07	1.16895e-05	down	NA	NA	5.11	4.549	4.598	2.039	2.169	2.136
FxaC_21g58850	-1.16442	2.22701e-39	3.69104e-37	down	NA	Plant non-specific lipid-transfer proteins transfer phospholipids as well as galactolipids across membranes. May play a role in wax or cutin deposition in the cell walls of expanding epidermal cells and certain secretory tissues	69.191	63.972	77.997	33.684	30.554	29.631
FxaC_8g05090	-1.16473	1.48908e-06	2.32143e-05	down	NA	Inactive protein kinase SELMODRAFT_444075-like	3.576	2.771	3.839	1.643	1.481	1.396
FxaC_23g48240	-1.16557	1.64684e-07	3.05995e-06	down	NA	Glycosyltransferase	6.889	7.372	5.697	2.168	3.327	3.383
FxaC_14g24250	-1.1658	2.81464e-33	3.79708e-31	down	LOX4	Plant lipoxygenase may be involved in a number of diverse aspects of plant physiology including growth and development, pest resistance, and senescence or responses to wounding	17.665	16.198	17.55	7.531	7.949	7.345
FxaC_21g20340	-1.16773	1.66495e-13	6.76347e-12	down	NA	wall-associated receptor kinase-like	7.232	8.845	7.768	3.462	3.967	3.146
FxaC_11g11500	-1.16829	0.00355256	0.0205525	down	NA	Polyketide cyclase / dehydrase and lipid transport	0.964	0.79	1.204	0.425	0.377	0.509
FxaC_24g23080	-1.16874	0.000871374	0.00640004	down	NA	NA	2.586	2.535	1.581	1.036	0.816	1.143
FxaC_18g42140	-1.16878	5.82249e-07	9.76457e-06	down	NA	Mitogen-activated protein kinase kinase kinase	2.589	2.831	2.981	1.32	1.423	0.971
FxaC_15g04350	-1.16915	1.40476e-06	2.19543e-05	down	NA	Histidine kinase	2.457	2.083	2.438	1.356	0.949	0.788
FxaC_21g09060	-1.16959	1.82748e-06	2.79564e-05	down	NA	UDP-glucoronosyl and UDP-glucosyl transferase	4.383	3.904	3.865	1.358	2.167	1.848
FxaC_27g23530	-1.1707	0.000321423	0.00273113	down	NA	Transcription factor	1.899	1.951	1.643	0.848	0.752	0.84
FxaC_27g47770	-1.17083	6.42663e-164	7.03401e-161	down	NA	pectinesterase pectinesterase inhibitor	194.259	198.163	194.405	86.327	90.632	82.919
FxaC_8g06030	-1.17106	0.00848726	0.0416177	down	NA	radialis-like	2.515	4.059	3.18	1.703	1.09	1.555
FxaC_7g35240	-1.17249	0.000130692	0.00125727	down	CYCA3-1	Belongs to the cyclin family	1.959	2.327	1.982	0.855	0.81	1.12
FxaC_10g25070	-1.17357	1.33049e-08	2.96621e-07	down	NA	BEST Arabidopsis thaliana protein match is	4.027	3.82	3.97	1.765	1.728	1.732
FxaC_7g30930	-1.17358	3.34401e-08	6.93539e-07	down	NA	Protein of unknown function (DUF642)	6.36	6.737	6.06	2.389	3.139	2.936
FxaC_23g40640	-1.17374	0.000660391	0.00506664	down	NA	Plant protein of unknown function (DUF868)	3.983	3.47	2.192	1.617	1.12	1.557
FxaC_28g02900	-1.17377	0.000117474	0.00114607	down	NA	NA	1.748	1.548	1.331	0.465	0.923	0.649
FxaC_25g53620	-1.17419	1.44844e-96	7.63841e-94	down	NA	pectinesterase pectinesterase inhibitor	81.905	84.194	82.56	36.148	38.951	34.725
FxaC_26g05110	-1.17448	1.82147e-24	1.60337e-22	down	NA	pectinesterase pectinesterase inhibitor	15.726	17.655	16.934	6.486	7.601	8.149
FxaC_28g36860	-1.1747	0.00903555	0.0436859	down	NA	Belongs to the CTL (choline transporter-like) family	0.72	1.398	0.974	0.393	0.622	0.346
FxaC_22g12000	-1.17476	0.00357927	0.0206761	down	NA	NA	9.879	8.616	5.938	4.928	2.751	3.187
FxaC_28g18470	-1.17481	0.00113305	0.00797679	down	NA	Belongs to the class I-like SAM-binding methyltransferase superfamily. Cation-independent O- methyltransferase family	2.057	1.796	2.349	1.285	0.846	0.603
FxaC_14g24300	-1.17558	0.00506519	0.0275454	down	psaD	Photosystem I reaction center subunit II	2.168	3.702	2.064	1.395	0.9	1.238
FxaC_3g16050	-1.17602	4.06457e-21	2.94727e-19	down	NA	BTB POZ domain-containing protein	14.081	11.726	12.198	5.571	5.669	5.532
FxaC_17g24990	-1.17603	0.000198898	0.00181357	down	NA	GDP-fucose protein O-fucosyltransferase	3.744	3.752	2.696	1.086	2.508	0.88
FxaC_10g39871	-1.17613	1.03312e-09	2.71918e-08	down	NA	NA	11.027	10.454	10.858	4.8	5.812	3.605
FxaC_5g24870	-1.17763	6.69656e-12	2.31364e-10	down	NA	NA	11.271	12.967	12.873	5.18	5.789	5.376
FxaC_12g41430	-1.17775	7.06216e-07	1.16881e-05	down	NA	Triose phosphate phosphate translocator	4.754	5.225	4.864	2.523	1.705	2.345
FxaC_24g05900	-1.17822	3.63256e-07	6.37969e-06	down	NA	peripheral T cell tolerance induction	2.672	2.733	2.65	1.047	1.141	1.367
FxaC_16g25170	-1.1795	2.25552e-08	4.81561e-07	down	NA	membrane	4.193	4.321	5.246	2.222	2.17	1.647
FxaC_27g42600	-1.18127	4.77156e-08	9.64438e-07	down	OLE16	Oleosin 1-like	14.44	9.856	13.407	6.363	6.65	3.507
FxaC_9g46390	-1.18245	1.48147e-69	5.14603e-67	down	NA	Protein CHUP1, chloroplastic	52.331	53.728	53.301	24.546	23.199	22.292
FxaC_12g07400	-1.1831	0.00216346	0.0136354	down	NA	Belongs to the iron ascorbate-dependent oxidoreductase family	3.34	2.397	2.468	1.293	1.651	0.638
FxaC_3g07430	-1.18348	0.0065245	0.0337116	down	NA	D-cysteine desulfhydrase 2	5.462	3.124	4.456	2.231	1.457	2.05
FxaC_21g22840	-1.18362	8.79491e-05	0.00089271	down	NA	NA	9.524	5.113	8.965	4.073	1.886	4.433
FxaC_12g43490	-1.184	0.0100361	0.0474859	down	NA	Belongs to the 'GDSL' lipolytic enzyme family	1.948	1.354	0.984	0.473	0.49	0.932
FxaC_22g38910	-1.18474	0.00716472	0.0363112	down	NA	Glutaredoxin	1.997	3.068	2.888	0.701	1.616	1.152
FxaC_24g13530	-1.18498	1.32579e-15	6.59771e-14	down	NA	Belongs to the cation transport ATPase (P-type) (TC 3.A.3) family. Type IV subfamily	4.419	4.416	4.351	1.747	2.202	1.822
FxaC_14g32150	-1.18573	0.000115862	0.00113321	down	NA	Encoded by	2.994	2.474	2.537	0.814	1.563	1.115
FxaC_11g01080	-1.18576	0.00629821	0.0327906	down	NA	Internal alternative NAD(P)H-ubiquinone oxidoreductase	0.708	0.831	1.104	0.447	0.352	0.357
FxaC_22g13290	-1.18622	2.08795e-06	3.15335e-05	down	NA	NA	94.36	64.888	81.721	38.048	41.882	25.676
FxaC_28g02310	-1.18685	1.11814e-07	2.13292e-06	down	NA	Cyclic nucleotide-gated ion channel 1-like	5.331	5.913	5.904	2.127	2.753	2.621
FxaC_25g35850	-1.18695	0.00125573	0.00869279	down	NA	NA	1.949	1.349	1.774	0.962	0.54	0.725
FxaC_18g00330	-1.18734	1.00585e-06	1.61764e-05	down	NA	Agglutinin domain	3.878	4.473	5.23	2.062	2.035	1.838
FxaC_25g61600	-1.18797	1.9846e-108	1.19922e-105	down	NA	pectinesterase pectinesterase inhibitor	93.049	94.703	92.511	40.149	43.558	38.907
FxaC_15g06490	-1.18869	0.000211863	0.00191402	down	NAP	NAC transcription factor	3.394	2.684	4.36	1.638	1.628	1.275
FxaC_9g09661	-1.18878	0.00171964	0.0112235	down	NA	Domain of unknown function (DUF4792)	2.108	1.24	1.872	0.634	0.844	0.796
FxaC_11g16350	-1.18932	1.84821e-05	0.000224153	down	NA	sodium metabolite cotransporter BASS1	3.223	5.927	4.408	1.658	1.82	2.473
FxaC_24g11070	-1.18933	0.00279609	0.0168921	down	NA	Belongs to the helicase family. RecQ subfamily	1.066	1.445	1.42	0.686	0.553	0.48
FxaC_12g46660	-1.18945	7.86559e-39	1.27451e-36	down	NA	Belongs to the major facilitator superfamily. Sugar transporter (TC 2.A.1.1) family	37.189	34.092	38.044	15.332	17.28	15.101
FxaC_6g24410	-1.19007	8.00678e-05	0.000821335	down	NA	receptor-like serine threonine-protein kinase	2.138	1.238	2.035	0.632	0.736	0.994
FxaC_17g09980	-1.19076	1.10862e-06	1.76675e-05	down	NA	SNF1-related protein kinase regulatory subunit	4.259	4.549	4.731	2.243	1.952	1.717
FxaC_5g07720	-1.19099	1.32346e-07	2.4983e-06	down	NA	WD40-like Beta Propeller Repeat	3.388	2.895	3.447	1.622	1.591	1.022
FxaC_28g13440	-1.19208	3.10763e-06	4.53055e-05	down	BIK1	Belongs to the protein kinase superfamily	4.117	4.466	3.505	1.735	1.887	1.66
FxaC_27g21340	-1.19238	0.00177598	0.0115303	down	NA	B3 domain-containing protein	2.602	4.32	3.178	1.912	1.582	0.916
FxaC_19g32480	-1.19355	1.36661e-07	2.57473e-06	down	NA	Belongs to the protein kinase superfamily. Ser Thr protein kinase family	2.547	2.1	2.671	1.198	0.838	1.161
FxaC_9g06500	-1.19397	0.0026542	0.0161816	down	PSAG	Photosystem I reaction center subunit V	2.285	1.846	2.221	0.768	1.044	0.947
FxaC_17g38370	-1.19465	0.000444748	0.00360881	down	NA	Blue copper protein-like	3.727	3.262	3.919	1.184	1.823	1.728
FxaC_12g09000	-1.19574	8.75119e-15	4.03215e-13	down	NA	NA	10.292	10.26	10.016	5.019	4.357	3.938
FxaC_28g20930	-1.19685	4.95326e-06	6.9054e-05	down	NA	F-box LRR-repeat protein	5.224	5.256	3.943	2.297	2.079	1.917
FxaC_22g02090	-1.19694	6.88532e-06	9.2988e-05	down	NA	LysM domain	2.02	2.205	1.827	1.032	0.747	0.865
FxaC_22g06090	-1.19788	0.00676862	0.0347562	down	NA	Gibberellin-regulated protein	2.154	2.896	1.32	0.719	0.932	1.136
FxaC_8g05860	-1.1981	0.000286764	0.00247949	down	NA	Protein of unknown function (DUF1195)	5.361	7.679	6.815	2.557	3.117	2.954
FxaC_20g03340	-1.19833	0.00229813	0.014347	down	NA	cellulase activity	20.037	20.893	26.031	15.036	6.348	7.741
FxaC_28g29000	-1.19841	3.41832e-06	4.951e-05	down	NA	zinc-finger of the FCS-type, C2-C2	6.706	8.082	8.317	2.962	3.703	3.354
FxaC_5g26900	-1.19953	2.66779e-17	1.52469e-15	down	NA	Domain of unknown function (DUF3511)	92.77	97.297	102.495	47.79	42.606	36.543
FxaC_5g08340	-1.19983	0.000270081	0.00235349	down	NA	Belongs to the STXBP unc-18 SEC1 family	2.567	2.32	2.387	1.313	0.787	1.071
FxaC_12g49550	-1.20015	9.59195e-11	2.8845e-09	down	NA	membrane protein At1g16860-like	4.778	5.032	5.739	2.361	2.323	2.052
FxaC_3g14380	-1.2005	0.0020159	0.0128661	down	NA	Belongs to the TRAFAC class TrmE-Era-EngA-EngB-Septin- like GTPase superfamily. Era GTPase family	1.6	1.749	1.699	0.588	0.834	0.765
FxaC_25g39290	-1.20056	1.82042e-10	5.28004e-09	down	NA	protein heterodimerization activity	19.126	22.845	20.506	9.455	10.023	7.601
FxaC_26g19320	-1.20057	4.78753e-05	0.000520953	down	NA	NAC domain-containing protein	3.025	3.492	2.831	0.998	1.634	1.419
FxaC_13g19080	-1.20083	0.0013627	0.00929985	down	NA	IAA-ALANINE RESISTANCE protein	2.494	2.404	3.607	1.342	1.138	1.199
FxaC_22g06690	-1.20118	0.00110443	0.00781396	down	NA	NAC domain-containing protein	2.599	2.014	2.026	1.086	0.693	1.116
FxaC_22g55290	-1.20126	1.18364e-06	1.87616e-05	down	NA	The RING-variant domain is a C4HC3 zinc-finger like motif found in a number of cellular and viral proteins. Some of these proteins have been shown both in vivo and in vitro to have ubiquitin E3 ligase activity.	4.744	4.97	6.482	2.568	2.236	2.206
FxaC_28g24110	-1.20162	0.00450797	0.0250338	down	NA	Protein-ribulosamine 3-kinase	2.085	2.252	1.916	0.696	0.712	1.32
FxaC_25g44670	-1.20182	0.00208852	0.013248	down	NA	ankyrin repeat	2.144	2.194	1.894	1.236	0.982	0.481
FxaC_27g39370	-1.20218	1.12255e-09	2.93721e-08	down	NA	HAD superfamily, subfamily IIIB (Acid phosphatase)	7.144	6.768	6.545	3.219	2.925	2.728
FxaC_17g23310	-1.20219	8.90509e-05	0.000902473	down	BETA-TIP	Belongs to the MIP aquaporin (TC 1.A.8) family	5.313	3.499	4.562	2.906	1.73	1.158
FxaC_7g28840	-1.20257	0.00670747	0.0345031	down	NA	NA	1.541	1.072	1.67	0.708	0.627	0.513
FxaC_12g41140	-1.20358	0.00727125	0.0367708	down	NA	late embryogenesis abundant protein	2.476	1.553	2.193	0.958	1.274	0.437
FxaC_6g40770	-1.20359	1.86577e-06	2.8482e-05	down	NA	Belongs to the sulfotransferase 1 family	5.208	5.658	6.062	2.268	2.151	2.925
FxaC_21g53510	-1.20363	1.74507e-05	0.000213609	down	NA	The RING-variant domain is a C4HC3 zinc-finger like motif found in a number of cellular and viral proteins. Some of these proteins have been shown both in vivo and in vitro to have ubiquitin E3 ligase activity.	4.619	3.932	3.944	1.417	2.136	1.844
FxaC_11g35590	-1.20412	4.06316e-16	2.10634e-14	down	PHOT	PAS fold	6.557	6.176	6.424	3.253	2.723	2.315
FxaC_25g33520	-1.20449	4.90299e-07	8.38787e-06	down	NA	Chitinase domain-containing protein	5.335	4.822	4.388	2.475	1.707	2.139
FxaC_27g10130	-1.20459	0.00553255	0.0296123	down	NA	Glutamate receptor	0.806	0.729	0.973	0.388	0.323	0.374
FxaC_8g03390	-1.20459	1.75795e-20	1.23012e-18	down	ILL6	Iaa-amino acid hydrolase	16.558	14.583	16.163	7.341	6.508	6.622
FxaC_12g16230	-1.20563	0.00688613	0.0352286	down	ADR1	Belongs to the disease resistance NB-LRR family	1.553	3.058	1.774	0.876	0.88	1.02
FxaC_7g42440	-1.20586	1.08728e-18	6.83338e-17	down	NA	Protein of unknown function (DUF1195)	26.031	26.079	25.482	11.074	9.998	12.554
FxaC_4g34491	-1.20606	0.000285484	0.00247137	down	NA	Glycosyltransferase	1.592	1.619	1.648	0.891	0.697	0.511
FxaC_9g37770	-1.20643	0.00513215	0.0278328	down	LHCB5	The light-harvesting complex (LHC) functions as a light receptor, it captures and delivers excitation energy to photosystems with which it is closely associated	1.475	1.935	2.228	0.601	0.755	1.081
FxaC_13g24291	-1.2071	1.794e-13	7.25718e-12	down	NA	late embryogenesis abundant protein	16.248	13.231	14.21	7.091	6.333	5.437
FxaC_22g13430	-1.20727	0.00213152	0.0134736	down	NA	Rho GDP-dissociation inhibitor	1.47	1.718	1.556	0.793	0.603	0.659
FxaC_10g21630	-1.20825	0.000370964	0.00309051	down	NA	Protein LIGHT-DEPENDENT SHORT HYPOCOTYLS	2.896	3.665	3.307	1.164	1.77	1.31
FxaC_16g00590	-1.21007	4.02705e-05	0.000446579	down	NA	Zinc finger, ZZ type	3.549	3.657	4.297	2.056	0.895	2.035
FxaC_13g23940	-1.2117	7.38302e-12	2.53872e-10	down	NA	PI-PLC X-box domain-containing protein DDB_G0293730-like	9.974	10.039	12.635	4.45	5.084	4.476
FxaC_10g16380	-1.21238	0.00568906	0.030274	down	NA	Belongs to the protein kinase superfamily	0.677	0.997	0.685	0.367	0.199	0.46
FxaC_18g46140	-1.2129	2.27945e-05	0.000271183	down	NA	cysteine-type peptidase activity	4.808	3.653	6.327	2.385	2.766	1.169
FxaC_10g04220	-1.21317	0.00641995	0.0333048	down	NA	Belongs to the TRAFAC class myosin-kinesin ATPase superfamily. Kinesin family	1.657	2.856	1.479	0.982	0.774	0.84
FxaC_22g18130	-1.21369	7.11107e-06	9.5576e-05	down	NA	Belongs to the MIP aquaporin (TC 1.A.8) family	5.942	6.803	5.041	3.159	2.431	2.081
FxaC_9g31410	-1.21397	2.7231e-07	4.89054e-06	down	NA	zinc finger	4.345	2.987	3.684	1.754	1.409	1.576
FxaC_23g30580	-1.21419	0.00019851	0.00181091	down	NA	NA	1.648	1.22	1.769	0.795	0.779	0.408
FxaC_9g05620	-1.21535	6.26013e-05	0.000661343	down	NA	inactive receptor kinase	1.918	1.962	2.191	1.143	0.731	0.737
FxaC_24g21890	-1.21671	0.00501309	0.0273235	down	NA	ACT domain-containing protein	1.58	1.316	0.955	0.751	0.347	0.57
FxaC_20g00760	-1.21825	4.20578e-44	8.24234e-42	down	NA	NA	30.998	29.942	30.574	12.25	13.716	13.231
FxaC_5g08150	-1.21926	6.05967e-21	4.3397e-19	down	ILL6	Iaa-amino acid hydrolase	14.412	16.033	15.629	6.787	6.049	6.933
FxaC_7g24090	-1.21959	2.68879e-46	5.63084e-44	down	NA	Belongs to the major facilitator superfamily. Sugar transporter (TC 2.A.1.1) family	9.667	10.68	9.888	4.222	4.169	4.574
FxaC_1g41410	-1.21967	2.12041e-10	6.10133e-09	down	NA	photosynthetic electron transport in photosystem I	6.273	6.216	5.422	2.758	2.821	2.085
FxaC_5g18630	-1.21996	0.000104394	0.00103447	down	NA	NA	2.036	1.947	2.257	0.746	0.992	0.925
FxaC_19g14100	-1.22006	8.7407e-07	1.42187e-05	down	NA	transcription factor	2.954	3.134	2.963	1.109	1.559	1.195
FxaC_26g24110	-1.22089	0.00223076	0.0139942	down	NA	Domain of unknown function (DUF296)	1.48	1.715	2.167	1.186	0.721	0.383
FxaC_13g21940	-1.22089	0.00153877	0.0102459	down	Lhca2-2	The light-harvesting complex (LHC) functions as a light receptor, it captures and delivers excitation energy to photosystems with which it is closely associated	3.169	1.784	4.391	1.149	1.31	1.517
FxaC_20g03180	-1.22147	0.00074413	0.005606	down	NA	Belongs to the glycosyl hydrolase 28 family	1.696	1.562	1.862	0.756	0.792	0.635
FxaC_12g00870	-1.22226	0.00100835	0.00724469	down	NA	NA	7.721	7.397	8.112	4.066	3.028	2.84
FxaC_8g13850	-1.22245	3.65625e-12	1.2909e-10	down	NA	NA	9.594	8.855	11.691	5.123	4.259	3.472
FxaC_6g25560	-1.22307	0.00632275	0.0328947	down	NA	Seed storage protein	195.312	135.137	155.241	84.697	89.429	33.53
FxaC_23g08800	-1.22329	3.29044e-12	1.1703e-10	down	NA	response to water deprivation	23.566	20.489	22.573	10.554	11.164	6.654
FxaC_22g52010	-1.22401	8.14631e-141	6.56333e-138	down	NA	Belongs to the peroxidase family	179.377	185.506	184.164	79.847	76.63	78.027
FxaC_10g27770	-1.22468	6.93319e-05	0.000723749	down	PARP3	poly ADP-ribose polymerase	2.381	1.746	1.565	0.639	1.007	0.778
FxaC_10g16920	-1.22529	0.00402086	0.0227779	down	NA	NA	3.608	1.708	2.355	0.844	1.123	1.301
FxaC_11g05270	-1.22546	8.09126e-199	1.11754e-195	down	NA	Belongs to the peptidase C1 family	240.894	244.191	254.934	106.546	105.912	103.101
FxaC_24g13800	-1.22566	1.66647e-08	3.6438e-07	down	NA	Plant non-specific lipid-transfer proteins transfer phospholipids as well as galactolipids across membranes. May play a role in wax or cutin deposition in the cell walls of expanding epidermal cells and certain secretory tissues	50.761	47.906	61.773	28.546	18.304	21.598
FxaC_8g09380	-1.2272	9.03799e-07	1.46612e-05	down	NA	Belongs to the peroxidase family. Classical plant (class III) peroxidase subfamily	4.822	5.49	4.12	2.249	1.512	2.429
FxaC_12g26790	-1.22758	4.09451e-09	9.84737e-08	down	THI1	Involved in biosynthesis of the thiamine precursor thiazole. Catalyzes the conversion of NAD and glycine to adenosine diphosphate 5-(2-hydroxyethyl)-4-methylthiazole-2-carboxylic acid (ADT), an adenylated thiazole intermediate. The reaction includes an iron-dependent sulfide transfer from a conserved cysteine residue of the protein to a thiazole intermediate. The enzyme can only undergo a single …	4.195	4.569	4.434	2.195	1.582	1.86
FxaC_1g08060	-1.2284	0.000468685	0.00377785	down	NA	Heat Stress Transcription Factor	3.208	1.975	1.852	0.817	1.218	0.953
FxaC_2g25650	-1.22943	2.79517e-10	7.91337e-09	down	NA	NA	62.051	67.13	72.336	33.861	29.12	22.607
FxaC_20g14610	-1.22979	1.44153e-05	0.000180414	down	NA	Respiratory burst oxidase homolog protein	2.96	2.537	2.477	0.833	1.573	0.966
FxaC_19g09620	-1.23025	2.35906e-06	3.52244e-05	down	CHLM	Magnesium protoporphyrin IX methyltransferase	5.795	4.256	4.602	2.003	2.071	2.155
FxaC_8g06890	-1.23036	0.00842703	0.0413695	down	NA	Proton-conducting pore forming subunit of the membrane integral V0 complex of vacuolar ATPase. V-ATPase is responsible for acidifying a variety of intracellular compartments in eukaryotic cells	2.08	9.601	3.054	2.269	2.566	1.446
FxaC_21g19510	-1.23322	1.45133e-08	3.21337e-07	down	NA	The light-harvesting complex (LHC) functions as a light receptor, it captures and delivers excitation energy to photosystems with which it is closely associated	6.573	7.592	7.142	2.5	3.367	3.16
FxaC_5g11040	-1.23419	0.00086746	0.00637656	down	NA	KIP1-like protein	1.193	1.725	1.941	0.691	0.78	0.581
FxaC_8g14180	-1.23436	0.000115616	0.00113118	down	PYL3	Polyketide cyclase / dehydrase and lipid transport	3.625	3.942	5.175	1.849	2.168	1.348
FxaC_18g25800	-1.23482	2.47799e-64	7.64604e-62	down	NA	WAT1-related protein	59.437	53.374	57.401	22.753	24.473	24.869
FxaC_14g03710	-1.2355	0.00661324	0.0341002	down	NA	HMG-Y-related protein	2.73	2.174	1.856	0.958	0.728	1.195
FxaC_23g54521	-1.23641	2.46693e-08	5.22277e-07	down	NA	ankyrin repeat-containing protein	4.004	3.458	3.887	2.108	1.309	1.396
FxaC_2g17550	-1.2373	1.82771e-05	0.000221992	down	NA	auxin-induced protein	4.397	5.348	4.526	1.715	1.875	2.466
FxaC_25g32800	-1.23745	0.00233299	0.014524	down	NA	UDP-rhamnose rhamnosyltransferase 1	1.47	1.462	1.973	0.542	0.618	0.914
FxaC_4g19201	-1.23833	5.4132e-24	4.61786e-22	down	NA	von Willebrand factor type A domain	10.919	10.559	10.63	5.046	4.316	4.22
FxaC_10g42400	-1.23882	0.00492941	0.0269662	down	PHO1	Phosphorylase is an important allosteric enzyme in carbohydrate metabolism. Enzymes from different sources differ in their regulatory mechanisms and in their natural substrates. However, all known phosphorylases share catalytic and structural properties	2.214	2.543	2.871	0.882	0.615	1.748
FxaC_22g71960	-1.23895	2.91064e-05	0.000336007	down	NA	Belongs to the peptidase S10 family	2.203	2.041	3.025	0.881	1.119	1.056
FxaC_23g01930	-1.24039	9.58672e-12	3.25214e-10	down	NA	Complex I intermediate-associated protein 30 (CIA30)	7.021	6.443	8.879	3.711	2.663	3.056
FxaC_7g32890	-1.24046	1.65556e-07	3.0732e-06	down	NA	(S)-coclaurine N-methyltransferase-like	4.119	4.661	5.593	1.571	1.999	2.491
FxaC_1g04870	-1.24114	0.0013727	0.0093505	down	NA	NA	1.764	1.452	1.293	0.887	0.32	0.712
FxaC_17g03530	-1.24146	5.04767e-05	0.000547002	down	NA	cellulase activity	29.847	32.631	38.186	19.609	9.887	12.992
FxaC_2g00500	-1.24253	1.89141e-27	1.94193e-25	down	NA	Auxin response factors (ARFs) are transcriptional factors that bind specifically to the DNA sequence 5'-TGTCTC-3' found in the auxin-responsive promoter elements (AuxREs)	9.443	8.813	7.699	3.536	3.684	3.733
FxaC_20g25990	-1.24293	0.00135659	0.00926582	down	NA	4-coumarate--CoA ligase-like	1.05	1.424	1.439	0.636	0.637	0.369
FxaC_7g21941	-1.24381	0.000478402	0.00384159	down	NA	Photosystem II reaction centre W protein (PsbW)	10.201	11.563	11.466	2.558	6.955	4.379
FxaC_26g42450	-1.24442	0.000219702	0.00197684	down	NA	Sister chromatid cohesion 1 protein	1.308	1.367	1.844	0.904	0.553	0.442
FxaC_10g29030	-1.24597	1.93127e-08	4.16782e-07	down	NA	NA	3.811	4.133	3.903	1.243	1.997	1.729
FxaC_28g23373	-1.24681	0.000664957	0.00509894	down	NA	elicitor-responsive protein	11.423	8.679	10.399	2.964	6.338	3.403
FxaC_17g44850	-1.24716	2.25445e-51	5.27331e-49	down	NA	NA	321.533	357.962	324.674	140.76	142.444	138.953
FxaC_3g04190	-1.24789	3.4137e-05	0.000386315	down	NA	Belongs to the GRAS family	2.168	2.901	2.862	0.712	1.157	1.462
FxaC_11g18700	-1.24906	4.58127e-06	6.45193e-05	down	NA	bHLH-MYC and R2R3-MYB transcription factors N-terminal	3.445	3.884	3.042	1.459	1.625	1.268
FxaC_25g20590	-1.24932	4.86934e-09	1.15955e-07	down	NA	E3 ubiquitin-protein ligase RHA1B-like	18.922	24.18	27.571	8.658	10.479	10.446
FxaC_7g00670	-1.25098	9.48436e-27	9.4695e-25	down	NA	Cold shock protein domain	110.873	121.366	124.837	57.26	47.631	44.773
FxaC_10g39960	-1.25211	0.0105823	0.0494818	down	NA	protein heterodimerization activity	5.99	7.82	6.334	2.804	1.864	3.84
FxaC_10g40050	-1.25235	0.00911108	0.0439814	down	NA	Glyoxalase-like domain	2.971	2.887	3.054	1.721	1.665	0.321
FxaC_13g43890	-1.25328	0.00034062	0.00287237	down	NA	Encoded by	1.993	1.771	2.469	0.961	1.009	0.621
FxaC_22g46560	-1.25348	0.00475915	0.0262053	down	NA	Embryonic protein DC-8-like	1.296	1.302	1.234	0.569	0.639	0.39
FxaC_8g05291	-1.25368	1.50969e-10	4.43645e-09	down	NA	Belongs to the multi antimicrobial extrusion (MATE) (TC 2.A.66.1) family	7.51	8.963	8.911	2.5	4.493	3.587
FxaC_15g15200	-1.25411	0.0051688	0.0280169	down	Lhca2-2	The light-harvesting complex (LHC) functions as a light receptor, it captures and delivers excitation energy to photosystems with which it is closely associated	1.874	1.433	2.031	0.759	0.494	0.988
FxaC_19g05940	-1.25537	0.00198452	0.0126966	down	NA	serine threonine-protein kinase HT1-like	1.524	1.316	2.166	0.999	0.506	0.586
FxaC_25g21310	-1.25551	0.00232842	0.014501	down	NA	ABIL1-like	5.266	3.448	1.752	2.533	0.968	0.897
FxaC_25g31290	-1.25555	0.00215583	0.0135977	down	NA	NA	3.747	4.354	4.585	1.034	2.582	1.641
FxaC_11g04060	-1.25556	0.00224956	0.0140903	down	NA	exonuclease	1.608	0.961	1.985	0.382	0.509	1.01
FxaC_7g39880	-1.2561	2.6421e-12	9.51961e-11	down	NA	L-ascorbate oxidase homolog	6.524	6.558	7.116	2.403	2.95	3.07
FxaC_21g65060	-1.25707	0.00574895	0.0305366	down	NA	GPI-anchored protein	4.86	2.126	4.118	1.073	2.489	1.018
FxaC_7g26040	-1.25835	0.00913117	0.0440545	down	NA	Protein of unknown function, DUF538	2.239	2.846	1.678	1.106	1.111	0.606
FxaC_7g34630	-1.25849	0.00210729	0.0133466	down	NA	strigolactone esterase DAD2	4.437	4.53	3.378	1.125	1.304	2.755
FxaC_28g21930	-1.25864	6.6828e-06	9.05542e-05	down	NA	E3 ubiquitin-protein ligase RHA1B-like	17.254	10.436	13.631	6.695	5.33	5.193
FxaC_18g00400	-1.25891	2.0622e-06	3.11689e-05	down	NA	Agglutinin domain	3.331	4.196	4.573	2.127	1.39	1.533
FxaC_1g06650	-1.25897	0.00285714	0.0171751	down	NA	zinc finger CCCH domain-containing protein	1.411	1.661	1.124	0.415	0.797	0.533
FxaC_21g66390	-1.25957	4.3161e-06	6.11859e-05	down	NA	NA	23.707	19.659	27.323	11.911	10.357	7.058
FxaC_5g27700	-1.25997	0.00092219	0.00671293	down	NA	Oxidoreductase	2.289	1.706	2.11	0.635	0.863	1.043
FxaC_9g48121	-1.26033	0.00413601	0.0233345	down	NA	Belongs to the 'GDSL' lipolytic enzyme family	1.623	2.271	1.059	0.814	0.794	0.46
FxaC_18g45330	-1.26076	1.69419e-09	4.33189e-08	down	NA	Blue copper	12.078	9.723	11.207	3.975	5.228	4.491
FxaC_21g18390	-1.26101	4.08833e-66	1.31028e-63	down	NA	36.4 kDa proline-rich	55.652	56.83	55.657	25.378	22.721	21.905
FxaC_22g15770	-1.26174	1.44233e-67	4.75387e-65	down	NA	36.4 kDa proline-rich	57.595	58.757	58.341	25.953	23.917	22.805
FxaC_28g02240	-1.26236	0.00295688	0.017663	down	NA	NA	3.138	5.211	2.25	1.691	1.703	1.026
FxaC_17g30230	-1.2633	0.000297926	0.00256263	down	NA	Blue copper protein-like	4.674	3.267	3.416	1.575	1.338	1.82
FxaC_24g44040	-1.265	0.00476208	0.0262165	down	NA	Subtilisin-like protease	0.942	0.598	0.847	0.232	0.262	0.499
FxaC_26g13430	-1.26515	9.54718e-23	7.60745e-21	down	NA	High mobility group B protein	24.856	22.169	21.699	11.026	9.913	7.564
FxaC_21g12710	-1.26616	0.0044428	0.0247548	down	NA	Wound-induced protein	7.557	15.865	13.642	5.648	7.512	2.11
FxaC_21g43720	-1.26619	0.000210964	0.00190739	down	NA	Protein CHROMOSOME TRANSMISSION FIDELITY	3.125	2.692	3.29	1.491	1.322	0.951
FxaC_14g00570	-1.26868	0.0011048	0.00781467	down	NA	RNA helicase SDE3	1.45	1.906	2.333	0.798	1.108	0.428
FxaC_24g09650	-1.2701	0.00262146	0.0160207	down	NA	GPI-anchored protein	1.076	1.277	1.805	0.602	0.565	0.546
FxaC_28g04680	-1.2706	4.89165e-09	1.16438e-07	down	NA	Tubulin is the major constituent of microtubules. It binds two moles of GTP, one at an exchangeable site on the beta chain and one at a non-exchangeable site on the alpha chain	5.124	5.344	4.536	1.66	2.435	2.099
FxaC_24g19560	-1.27071	0.0103483	0.0486381	down	NA	Pectate lyase	1.234	1.363	1.462	0.337	0.598	0.742
FxaC_24g48281	-1.27127	0.00150704	0.0100821	down	NA	NA	2.709	3.228	2.812	0.713	1.495	1.399
FxaC_23g14380	-1.27152	1.17225e-05	0.000149881	down	NA	Embryonic protein DC-8-like	4.625	3.174	4.646	1.282	2.5	1.317
FxaC_14g37730	-1.27178	2.275e-20	1.57859e-18	down	CAS1	Belongs to the terpene cyclase mutase family	14.454	14.7	15.21	4.297	7.188	6.808
FxaC_13g30420	-1.27194	2.63785e-06	3.89559e-05	down	NA	NA	2.478	2.368	2.048	0.92	1.058	0.868
FxaC_6g41100	-1.27253	0.00780606	0.0388855	down	NA	NA	2.756	4.982	7.239	1.741	2.316	2.087
FxaC_11g20040	-1.27292	0.000479467	0.00384961	down	NA	NA	8.75	7.19	8.176	4.468	3.59	1.864
FxaC_10g06510	-1.27295	3.77948e-21	2.75432e-19	down	NA	Belongs to the NPH3 family	11.487	10.404	10.174	4.024	4.159	5.072
FxaC_25g43350	-1.27381	0.0004614	0.00372621	down	NA	transcription factor	2.068	1.994	1.653	1.016	0.644	0.708
FxaC_2g13560	-1.27392	8.28033e-05	0.000846228	down	NA	RNA binding	3.92	2.657	3.612	1.126	1.248	1.831
FxaC_17g38630	-1.27459	1.84382e-07	3.40414e-06	down	NA	Auxin-induced protein	28.396	24.463	27.109	9.579	11.807	11.519
FxaC_6g21790	-1.27501	1.45141e-26	1.42703e-24	down	NA	Transcription factor IBH1-like	22.354	23.279	21.259	8.773	9.127	9.7
FxaC_9g50260	-1.27515	9.53706e-07	1.5419e-05	down	NA	Bifunctional epoxide hydrolase 2-like	6.183	5.941	5.616	2.307	3.228	1.738
FxaC_1g04950	-1.27548	5.33296e-10	1.46062e-08	down	NA	NA	17.439	16.47	13.901	4.573	7.643	7.469
FxaC_2g07770	-1.27681	3.43223e-05	0.000387883	down	NA	NA	23.663	33.954	36.146	11.526	18.781	7.999
FxaC_7g04850	-1.27786	2.04327e-05	0.0002454	down	NA	Encoded by	2.683	3.281	3.514	1.163	1.363	1.366
FxaC_27g26830	-1.27843	0.00912823	0.0440496	down	RHB1A	E3 ubiquitin-protein ligase	1.334	1.164	2.101	0.388	0.601	0.896
FxaC_28g37070	-1.27852	0.00143639	0.00971251	down	NA	NmrA-like family	2.032	2.033	1.63	0.82	0.646	0.889
FxaC_2g25531	-1.27935	1.40969e-41	2.51615e-39	down	NA	von Willebrand factor type A domain	18.27	16.849	18.584	7.397	7.366	7.286
FxaC_4g01320	-1.27964	2.354e-23	1.93692e-21	down	NA	ALA-interacting subunit	29.589	45.593	38.756	15.581	15.167	16.099
FxaC_18g30990	-1.28056	1.37713e-06	2.15558e-05	down	LHCA4	The light-harvesting complex (LHC) functions as a light receptor, it captures and delivers excitation energy to photosystems with which it is closely associated	5.213	5.855	5.26	1.812	2.788	2.08
FxaC_7g41500	-1.28071	3.47913e-15	1.66519e-13	down	NA	beta-galactosidase	11.891	11.143	10.955	4.342	5.293	4.288
FxaC_15g01040	-1.28072	0.000936269	0.00680261	down	MIOX1	Myo-inositol oxygenase	2.229	1.856	2.695	0.69	0.816	1.276
FxaC_5g36370	-1.28136	0.00326664	0.019183	down	NA	Protein of unknown function (DUF1264)	2	2.794	2.63	0.83	1.472	0.721
FxaC_16g22400	-1.28137	1.07534e-14	4.9195e-13	down	LAR1	Leucoanthocyanidin	11.381	9.555	10.839	4.185	4.179	4.674
FxaC_17g09200	-1.28173	6.32251e-70	2.2228e-67	down	NA	Pectate lyase	59.634	60.6	63.413	24.93	26.858	23.441
FxaC_24g47220	-1.28303	3.55898e-09	8.67085e-08	down	NA	The light-harvesting complex (LHC) functions as a light receptor, it captures and delivers excitation energy to photosystems with which it is closely associated	5.846	5.776	8.003	3.097	2.644	2.278
FxaC_17g45110	-1.28308	1.16692e-05	0.000149232	down	Lhcb6-1	The light-harvesting complex (LHC) functions as a light receptor, it captures and delivers excitation energy to photosystems with which it is closely associated	6.161	6.472	4.754	3.157	1.503	2.522
FxaC_1g25230	-1.28336	0.00500908	0.027312	down	NA	Protein UPSTREAM OF	0.866	1.565	1.265	0.438	0.517	0.562
FxaC_23g40510	-1.28393	3.65043e-15	1.74e-13	down	NA	Protein of unknown function (DUF1517)	10.795	12.546	11.607	4.081	5.096	5.133
FxaC_27g04620	-1.28506	0.000746476	0.00562149	down	NA	NA	2.492	2.129	2.07	0.954	0.719	1.078
FxaC_26g09880	-1.28527	2.3e-07	4.17984e-06	down	OLE16	Oleosin 1-like	30.187	24.494	33.354	15.231	14.422	6.227
FxaC_14g25180	-1.28582	9.18323e-07	1.48843e-05	down	NA	NA	172.196	131.444	152.153	65.881	77.793	42.812
FxaC_9g10340	-1.28586	2.22302e-08	4.75499e-07	down	NA	Belongs to the glycosyl hydrolase 3 family	3.582	3.942	3.35	1.722	1.309	1.432
FxaC_17g26030	-1.28678	2.26361e-06	3.39389e-05	down	NA	ethylene-responsive transcription factor	9.358	8.677	8.937	4.843	2.486	3.752
FxaC_1g14070	-1.28825	7.90086e-12	2.71196e-10	down	NA	NA	24.43	17.073	24.233	8.886	11.229	6.607
FxaC_11g01100	-1.28855	4.35704e-10	1.20701e-08	down	NA	NA	56.113	75.489	74.145	34.015	27.721	22.234
FxaC_3g20900	-1.29046	7.53499e-20	5.07663e-18	down	NA	LRR receptor-like serine threonine-protein kinase	7.747	6.814	6.492	2.811	3.14	2.625
FxaC_6g36230	-1.29103	0.00950674	0.0454939	down	NA	Protein LOW PSII ACCUMULATION 1	1.349	1.626	1.826	0.368	1.026	0.541
FxaC_22g31200	-1.29287	0.000298507	0.00256649	down	NA	checkpoint serine threonine-protein kinase	2.308	1.881	2.711	0.753	1.427	0.598
FxaC_3g36960	-1.29327	2.42129e-13	9.68001e-12	down	CRD1	Magnesium-protoporphyrin IX monomethyl ester oxidative cyclase	9.903	10.314	9.542	3.734	3.691	4.717
FxaC_12g10440	-1.29329	8.38124e-07	1.37186e-05	down	NA	NA	4.052	4.761	4.126	2.24	1.923	1.096
FxaC_8g26050	-1.29392	3.59504e-05	0.000403843	down	NA	Domain of unknown function (DUF3511)	23.192	17.317	18.426	7.434	9.886	6.545
FxaC_16g26760	-1.29404	0.000189169	0.00173713	down	NA	heavy metal transport detoxification superfamily protein	1.919	2.039	2.576	0.886	1.132	0.619
FxaC_27g24280	-1.29486	1.45314e-11	4.80314e-10	down	NA	Dehydration-responsive protein	8.479	7.139	8.401	3.344	3.543	2.848
FxaC_9g11230	-1.29551	5.81602e-16	2.98568e-14	down	NA	NA	18.077	15.923	20.251	7.337	7.849	6.788
FxaC_18g21620	-1.29571	0.00134485	0.0092051	down	NA	NA	2.984	3.131	2.556	0.898	0.697	1.96
FxaC_15g05310	-1.29646	0.00226014	0.0141479	down	NA	SANT SWI3, ADA2, N-CoR and TFIIIB'' DNA-binding domains	1.486	1.573	2.327	0.715	0.555	0.918
FxaC_20g07670	-1.29729	1.43728e-05	0.000179959	down	NA	Pectate lyase	7.942	5.061	3.9	3.262	2.151	1.461
FxaC_7g09070	-1.29846	2.59878e-08	5.47793e-07	down	NA	glutamine amidotransferase	7.343	7.198	6.792	2.342	3.38	2.909
FxaC_22g69750	-1.29923	5.53989e-07	9.34197e-06	down	NA	mediator of RNA polymerase II transcription subunit	2.817	3.151	2.835	1.116	1.302	1.147
FxaC_15g35140	-1.29944	2.65669e-06	3.92043e-05	down	NA	Golgin subfamily A member 6-like protein	4.955	5.089	5.53	2.313	2.103	1.888
FxaC_7g16190	-1.29962	3.43102e-57	9.25722e-55	down	NA	Transcription factor IBH1-like	59.4	61.457	61.657	23.12	25.692	25.091
FxaC_24g54721	-1.3002	0.00211863	0.0134111	down	NA	Cinnamoyl-CoA reductase	2.174	1.752	2.591	1.245	0.485	0.92
FxaC_20g11320	-1.30133	0.00291072	0.0174334	down	NA	Belongs to the yippee family	7.036	3.891	3.025	0.872	2.783	1.97
FxaC_21g32950	-1.30192	0.0103722	0.0487196	down	NA	deSI-like protein	1.565	1.515	1.404	0.589	0.678	0.544
FxaC_24g07510	-1.30202	9.95732e-18	5.85222e-16	down	NA	Aux IAA proteins are short-lived transcriptional factors that function as repressors of early auxin response genes at low auxin concentrations	17.584	19.052	18.088	7.236	7.177	7.747
FxaC_23g19490	-1.30247	0.00802934	0.0397741	down	NA	Universal stress protein family	2.922	2.148	1.131	1.356	0.786	0.375
FxaC_19g13430	-1.30253	6.41239e-09	1.49508e-07	down	IQD31	iq-domain	4.589	5.002	6.511	1.523	2.467	2.497
FxaC_8g36470	-1.3026	4.12738e-07	7.17057e-06	down	NA	Indole-3-acetic acid-amido synthetase	3.736	3.187	3.379	1.322	1.144	1.713
FxaC_21g67020	-1.30345	2.88555e-06	4.23445e-05	down	NA	Plant protein of unknown function (DUF868)	3.158	3.583	2.916	1.097	1.255	1.563
FxaC_18g11600	-1.30504	2.14416e-09	5.39378e-08	down	HPR	D-isomer specific 2-hydroxyacid dehydrogenase, catalytic domain	4.9	5.444	5.596	2.473	1.874	2.098
FxaC_15g27660	-1.30547	0.00897364	0.043456	down	NA	Belongs to the class I-like SAM-binding methyltransferase superfamily. RsmB NOP family	9.028	11.381	9.086	6.339	3.779	1.796
FxaC_9g45040	-1.30658	4.8773e-05	0.000530024	down	NA	NA	4.93	8.037	6.837	2.596	2.548	2.857
FxaC_9g32900	-1.30722	0.00209019	0.0132528	down	NA	Stem-specific protein	3.175	1.86	2.551	1.3	0.988	0.763
FxaC_3g02170	-1.30827	2.22064e-08	4.75166e-07	down	NA	NA	16.324	17.128	18.904	9.257	6.396	5.434
FxaC_20g07030	-1.30868	1.36421e-07	2.57103e-06	down	NA	Oleosin 16.4 kDa-like	8.87	6.247	8.576	3.381	3.811	2.296
FxaC_24g18260	-1.30877	3.96544e-15	1.88193e-13	down	NA	NA	6.39	7.663	7.211	3.164	2.734	2.672
FxaC_24g51970	-1.30887	1.49644e-12	5.53968e-11	down	SNF1-like	SNF1-related protein kinase catalytic subunit alpha	10.188	10.983	10.408	4.873	3.535	4.348
FxaC_14g07742	-1.30915	2.05567e-09	5.18692e-08	down	NA	SPIRAL1-like	6.063	7.688	7.751	2.811	3.042	2.79
FxaC_18g37690	-1.30959	8.07966e-06	0.000107277	down	NA	Belongs to the short-chain dehydrogenases reductases (SDR) family	7.687	3.826	4.932	2.684	2.379	1.542
FxaC_24g00660	-1.31299	0.00504552	0.0274616	down	NA	RING-type E3 ubiquitin transferase	0.866	0.921	1.047	0.161	0.476	0.496
FxaC_6g08290	-1.3137	1.62554e-08	3.56236e-07	down	NA	NA	8.289	9.68	9.535	3.186	3.107	4.778
FxaC_11g15150	-1.31425	0.000120911	0.00117329	down	NA	Photosystem II 10 kDa polypeptide	4.019	5.353	4.509	1.856	1.382	2.364
FxaC_5g35060	-1.31493	6.318e-13	2.44334e-11	down	NA	B3 domain-containing protein	9.534	8.55	8.874	4.23	3.645	2.924
FxaC_28g07520	-1.31562	0.00103218	0.00737843	down	NA	Encodes a close homolog of the Cauliflower OR (Orange) protein. The function of OR is to induce the differentiation of proplastids or other noncolored plastids into chromoplasts for carotenoid accumulation. Both proteins contain a Cysteine-rich	2.325	2.49	1.426	0.952	0.683	0.885
FxaC_19g05520	-1.31614	1.54193e-05	0.000191902	down	NA	NA	4.371	3.622	4.1	1.754	1.409	1.689
FxaC_10g00500	-1.31651	0.00117999	0.00824499	down	NA	exonuclease	1.082	0.891	1.153	0.481	0.404	0.364
FxaC_21g15660	-1.31653	0.00108178	0.00767902	down	NA	NA	3.75	2.435	1.93	0.89	1.381	0.971
FxaC_16g30330	-1.31729	8.46467e-05	0.000862964	down	NA	Belongs to the thioredoxin family	7.682	8.113	4.987	3.662	1.586	3.149
FxaC_5g37800	-1.31781	0.000301335	0.0025885	down	NA	Carbohydrate esterase	2.688	3.839	2.701	1.246	1.456	0.989
FxaC_23g58120	-1.31828	7.35465e-08	1.44524e-06	down	NA	NA	14.194	9.689	16.21	7.753	4.51	3.759
FxaC_28g26230	-1.31831	0.00421027	0.0236798	down	NA	NA	3.683	3.17	2.303	1.016	1.146	1.518
FxaC_19g16980	-1.31953	5.84609e-06	8.03425e-05	down	BETA-TIP	Belongs to the MIP aquaporin (TC 1.A.8) family	5.071	3.966	4.677	2.413	1.593	1.477
FxaC_16g29240	-1.32085	3.65408e-08	7.50601e-07	down	NA	Aldehyde dehydrogenase family	3.784	4.09	4.259	1.271	2.151	1.394
FxaC_19g35790	-1.32133	4.76365e-08	9.63174e-07	down	NA	Transferase family	4.609	4.861	5.541	2.129	1.85	2.012
FxaC_13g37480	-1.32152	0.000257041	0.00226005	down	NA	Bifunctional epoxide hydrolase 2-like	2.503	1.339	2.595	0.832	0.769	0.962
FxaC_23g33080	-1.32341	2.45302e-17	1.4061e-15	down	NA	D-ala D-ala ligase N-terminus	9.664	8.948	8.709	3.861	4.411	2.587
FxaC_20g00190	-1.32366	0.00076215	0.005718	down	NA	Belongs to the glycosyl hydrolase 32 family	0.627	1.338	1.114	0.569	0.342	0.32
FxaC_15g35450	-1.32367	0.000923649	0.00672186	down	NA	AWPM-19-like family	19.599	14.402	17.069	6.979	9.677	3.661
FxaC_12g28880	-1.32433	0.00205541	0.0130708	down	NA	Stem-specific protein	3.307	1.573	3.91	1.528	1.138	0.816
FxaC_27g43990	-1.32438	1.05926e-12	3.98487e-11	down	NA	Phosphate-induced protein 1 conserved region	8.634	9.738	10.69	3.179	4.709	3.637
FxaC_8g24520	-1.32467	0.000461376	0.00372621	down	NA	Belongs to the protein kinase superfamily. Ser Thr protein kinase family	0.704	1.333	1.091	0.265	0.438	0.544
FxaC_25g29350	-1.32626	0.00264074	0.0161198	down	NA	Belongs to the D-isomer specific 2-hydroxyacid dehydrogenase family	0.985	1.083	1.186	0.505	0.224	0.576
FxaC_8g17450	-1.32876	2.60909e-05	0.000306006	down	NA	NA	1.815	1.954	1.398	0.494	0.933	0.618
FxaC_7g39510	-1.32885	2.09047e-12	7.6172e-11	down	SbeI	1, 4-alpha-glucan-branching enzyme	11.242	8.736	7.492	2.558	4.279	4.063
FxaC_13g45110	-1.32889	0.00913032	0.0440545	down	NA	Protein GLUTAMINE DUMPER	1.892	1.297	2.534	0.893	0.731	0.635
FxaC_28g28980	-1.3302	0.00118768	0.00829172	down	NA	Bidirectional sugar transporter	2.346	3.008	2.243	0.804	1.426	0.767
FxaC_19g21020	-1.33051	0.000844748	0.00623606	down	NA	NA	5.389	2.938	4.396	1.532	1.917	1.573
FxaC_3g21250	-1.33061	1.8218e-33	2.46343e-31	down	NA	von Willebrand factor type A domain	17.65	17.15	18.295	7.88	7.56	5.583
FxaC_13g44390	-1.33213	2.24525e-26	2.18532e-24	down	4CL1	4-coumarate-coa ligase	13.44	14.474	13.785	6.432	4.692	5.436
FxaC_24g09640	-1.3335	1.24907e-05	0.000158933	down	NA	Glucose and ribitol	8.703	5.002	6.952	4.291	2.255	1.633
FxaC_25g27270	-1.3342	0.00232549	0.0144876	down	NA	plastid-lipid-associated protein 11	2.626	2.476	1.695	0.962	0.64	1.111
FxaC_11g37420	-1.33424	1.87216e-06	2.85494e-05	down	NA	NA	10.593	10.445	9.654	3.493	3.597	5.093
FxaC_22g47150	-1.33543	1.10748e-13	4.60857e-12	down	NA	Glucomannan 4-beta-mannosyltransferase 9-like	8.246	9.03	8.995	4.704	2.813	2.888
FxaC_11g05541	-1.33636	1.04772e-76	4.19155e-74	down	NA	Protein CHUP1, chloroplastic	48.856	49.757	50.607	20.432	20.449	18.006
FxaC_21g62810	-1.33671	2.39795e-38	3.83203e-36	down	NA	f-box protein	23.373	26.585	26.229	9.227	10.547	10.29
FxaC_17g52100	-1.33781	2.14175e-14	9.52038e-13	down	NA	transcription factor	9.579	10.12	9.424	3.887	3.717	3.903
FxaC_21g30830	-1.33862	4.97979e-12	1.73915e-10	down	NA	response to water deprivation	25.639	16.568	18.54	8.138	9.789	5.962
FxaC_22g03050	-1.33933	3.25604e-07	5.76027e-06	down	NA	Belongs to the 'GDSL' lipolytic enzyme family	2.356	2.787	2.92	1.135	0.936	1.112
FxaC_20g00340	-1.33946	4.98354e-09	1.18577e-07	down	NA	21 kDa protein-like	18.131	16.871	14.251	5.504	7.868	6
FxaC_1g40140	-1.3412	0.00695017	0.0354999	down	NA	psbP domain-containing protein 6	1.4	1.15	1.163	0.357	0.594	0.505
FxaC_13g11320	-1.34309	3.98526e-08	8.15453e-07	down	NA	transcription factor	4.355	4.075	4.343	1.744	2.091	1.161
FxaC_17g52410	-1.34353	0.000103922	0.00103081	down	NA	oxidation-reduction process	5.791	4.497	5.496	1.89	1.599	2.735
FxaC_4g06830	-1.3439	2.12247e-43	4.13162e-41	down	NA	ALA-interacting subunit	45.811	46.165	40.092	18.65	16.077	17.275
FxaC_1g00550	-1.34538	5.54308e-05	0.00059436	down	NA	Belongs to the small GTPase superfamily. Rho family	2.531	2.731	2.416	1.313	0.776	0.94
FxaC_16g28651	-1.34543	0.00122608	0.00852496	down	NA	HMG-Y-related protein	2.356	2.898	2.915	0.896	1.039	1.274
FxaC_9g12010	-1.3471	1.39273e-25	1.29889e-23	down	NA	atexp4, atexpa4, athexp alpha 1.6, expa4	29.7	35.794	29.646	14.866	10.748	11.786
FxaC_13g48620	-1.34733	2.19813e-26	2.14305e-24	down	CAS1	Belongs to the terpene cyclase mutase family	10.91	11.6	9.375	3.849	4.747	3.896
FxaC_7g38020	-1.348	5.11654e-62	1.49149e-59	down	NA	NA	77.345	76.033	69.451	31.962	30.053	25.295
FxaC_2g38420	-1.34981	9.34141e-12	3.17822e-10	down	NA	ALA-interacting subunit	8.385	10.166	8.01	3.651	2.785	4.012
FxaC_22g46160	-1.35079	2.16071e-14	9.59728e-13	down	NA	Glucomannan 4-beta-mannosyltransferase 9-like	7.919	8.711	8.27	4.307	2.773	2.677
FxaC_12g28560	-1.35192	0.00869448	0.0423723	down	NA	NA	5.546	5.013	3.882	1.696	1.838	2.129
FxaC_6g06740	-1.35206	2.86312e-07	5.1214e-06	down	NA	Protein of unknown function (DUF1645)	5.723	8.425	6.661	1.952	3.054	3.125
FxaC_5g13540	-1.35367	6.82585e-11	2.08291e-09	down	NA	Domain of unknown function (DUF4378)	4.239	4.64	5.298	1.835	2.243	1.427
FxaC_20g30450	-1.35405	7.90958e-07	1.29979e-05	down	NA	Oxidation resistance protein	4.202	6.112	5.405	2.238	1.623	2.299
FxaC_8g21450	-1.35405	0.000710602	0.00539334	down	NA	Seed storage protein	143.566	85.295	111.932	60.277	48.108	24.681
FxaC_12g32480	-1.3541	0.00997624	0.0472765	down	NA	Belongs to the formin-like family	4.14	4.125	2.909	0.335	2.28	1.722
FxaC_7g12850	-1.35451	4.31311e-10	1.19541e-08	down	SWEET1A	Mediates both low-affinity uptake and efflux of sugar across the membrane	9.54	8.468	10.439	3.129	4.214	3.708
FxaC_2g23140	-1.35537	4.27964e-05	0.00047072	down	NA	Belongs to the NPH3 family	0.912	1.027	0.849	0.325	0.341	0.425
FxaC_23g24020	-1.35538	9.6973e-05	0.000971178	down	NA	Embryonic protein DC-8-like	3.296	1.977	2.598	1.014	1.525	0.505
FxaC_2g42920	-1.35627	8.40942e-05	0.000857727	down	NA	Inactive leucine-rich repeat receptor-like protein kinase	1.569	1.231	1.26	0.381	0.37	0.839
FxaC_17g18110	-1.35653	0.00808042	0.0399776	down	NA	Squamosa promoter-binding-like protein	0.568	0.514	0.913	0.399	0.216	0.159
FxaC_24g23250	-1.35723	5.1517e-11	1.59554e-09	down	PTL	Trihelix transcription factor	4.815	5.179	5.592	2.436	1.582	2.066
FxaC_21g50360	-1.35776	1.16731e-46	2.48038e-44	down	NA	Belongs to the peroxidase family	50.006	55.328	55.974	19.632	22.931	20.109
FxaC_27g15000	-1.35789	4.78607e-07	8.20435e-06	down	NA	B3 domain-containing protein	5.855	5.616	6.072	2.454	2.176	2.197
FxaC_21g25500	-1.35835	0.00354488	0.0205163	down	NA	SANT SWI3, ADA2, N-CoR and TFIIIB'' DNA-binding domains	1.41	1.506	1.366	0.585	0.399	0.693
FxaC_6g27750	-1.359	0.000489594	0.00391628	down	NA	Sucrose-binding protein-like	75.648	51.968	63.424	21.65	36.63	15.999
FxaC_7g00920	-1.36127	9.54408e-08	1.84547e-06	down	NA	Acts as a Mg(2 ) transporter. Can also transport other divalent cations such as Fe(2 ), Sr(2 ), Ba(2 ), Mn(2 ) and Co(2 ) but to a much less extent than Mg(2 )	10.258	11.986	14.954	4.48	3.504	6.496
FxaC_27g17490	-1.36129	3.02668e-13	1.20257e-11	down	NA	zinc-finger of the FCS-type, C2-C2	14.454	13.599	13.956	6.02	4.846	5.472
FxaC_4g16130	-1.36133	0.00101607	0.00728479	down	NA	NA	1.501	1.796	2.223	0.47	0.871	0.79
FxaC_28g22330	-1.36154	0.00571134	0.0303647	down	NA	NA	2.393	1.623	2.734	0.84	0.497	1.295
FxaC_17g22240	-1.36161	0.00393723	0.0223982	down	NA	exonuclease	1.04	1.128	0.781	0.47	0.389	0.289
FxaC_24g45890	-1.36607	2.58108e-05	0.000303052	down	NA	NA	6.377	6.134	5.603	2.239	3.054	1.68
FxaC_25g04290	-1.36635	4.07792e-33	5.4506e-31	down	NA	Protein NRT1 PTR FAMILY	18.693	19.233	19.797	7.295	7.768	7.242
FxaC_21g47660	-1.36783	4.69755e-15	2.20648e-13	down	NA	Glucomannan 4-beta-mannosyltransferase 9-like	8.162	7.332	8.767	3.18	3.799	2.353
FxaC_5g13860	-1.3688	7.93797e-06	0.000105686	down	NA	Photosystem II reaction centre W protein (PsbW)	6.197	6.028	4.385	1.845	2.39	2.186
FxaC_3g24090	-1.36964	6.29116e-63	1.90075e-60	down	NA	Annexin D2-like	69.548	75.409	81.481	29.603	30.303	27.383
FxaC_18g46070	-1.36969	0.00361209	0.0208222	down	NA	21 kDa protein-like	1.743	2.185	1.926	0.592	1.102	0.547
FxaC_2g18470	-1.37044	0.0105025	0.0491878	down	NA	HECT-like Ubiquitin-conjugating enzyme (E2)-binding	1.153	0.685	0.79	0.277	0.277	0.463
FxaC_24g55730	-1.37171	0.000902249	0.00659425	down	CYP85A1	Cytochrome p450	1.766	1.213	1.856	0.484	0.792	0.573
FxaC_14g01980	-1.37179	0.00267768	0.016299	down	NA	Belongs to the thioredoxin family	3.11	2.6	2.575	1.31	0.726	1.177
FxaC_23g17260	-1.37292	0.00182891	0.0118339	down	NA	Probably inactive leucine-rich repeat receptor-like protein kinase	0.943	0.813	0.751	0.277	0.266	0.427
FxaC_24g14480	-1.37422	1.299e-07	2.45611e-06	down	NA	NA	29.274	38.036	44.142	8.43	17.938	16.329
FxaC_12g27300	-1.37472	0.00477798	0.0262816	down	PRPL24	Belongs to the universal ribosomal protein uL24 family	2.329	1.85	2.337	0.892	0.988	0.611
FxaC_19g34400	-1.37502	2.69637e-05	0.00031497	down	NA	transcription factor	3.29	2.615	2.399	1.002	0.999	1.201
FxaC_1g35490	-1.37513	1.89227e-05	0.000229066	down	NA	Belongs to the glycosyl hydrolase 17 family	2.925	2.555	2.177	0.692	1.013	1.244
FxaC_13g02660	-1.37557	1.98886e-14	8.87476e-13	down	NA	NA	4.274	4.201	4.047	1.444	1.547	1.83
FxaC_28g07810	-1.37573	0.00389165	0.0221827	down	NA	Pterin 4 alpha carbinolamine dehydratase	2.448	2.212	1.964	1.115	0.927	0.501
FxaC_25g54040	-1.37595	0.000346156	0.00291301	down	NA	NA	4.494	3.943	6.265	1.74	0.864	3.074
FxaC_15g01670	-1.37833	1.36248e-07	2.5686e-06	down	NA	Belongs to the thioredoxin family	8.579	8.658	10.274	3.07	3.422	4.055
FxaC_2g15770	-1.37887	0.0049847	0.0272122	down	NA	Belongs to the cyclin family	1.103	1.062	1.057	0.3	0.399	0.539
FxaC_4g38220	-1.38066	1.68126e-14	7.55447e-13	down	NA	NA	26.318	23.606	25.336	9.239	11.299	8.181
FxaC_13g03260	-1.3809	3.28244e-11	1.04335e-09	down	NA	isoform X1	8.513	7.273	6.704	3.48	2.468	2.691
FxaC_9g13050	-1.3814	4.23741e-05	0.00046696	down	PHOT	PAS fold	1.082	1.009	1.491	0.561	0.417	0.39
FxaC_7g25860	-1.3817	1.05368e-12	3.96972e-11	down	NA	Monoglyceride	7.936	6.607	7.712	2.859	3.218	2.41
FxaC_13g46600	-1.38192	1.11393e-13	4.63209e-12	down	NA	Belongs to the peptidase S8 family	6.578	6.674	7.218	2.581	2.499	2.756
FxaC_22g05770	-1.38255	1.20248e-06	1.90274e-05	down	NA	ABC transporter B family member	1.635	1.358	1.161	0.512	0.523	0.558
FxaC_9g47120	-1.38261	8.35018e-05	0.000852511	down	NA	The RING-variant domain is a C4HC3 zinc-finger like motif found in a number of cellular and viral proteins. Some of these proteins have been shown both in vivo and in vitro to have ubiquitin E3 ligase activity.	2.341	2.728	1.583	1.005	1.006	0.533
FxaC_6g19200	-1.38356	0.0001177	0.00114808	down	NA	Rop guanine nucleotide exchange factor	2.662	1.543	1.619	0.762	0.567	0.908
FxaC_3g31320	-1.38377	8.7033e-05	0.000884495	down	NA	NA	4.364	3.747	5.649	1.379	2.037	1.81
FxaC_7g22610	-1.38395	8.83573e-10	2.35008e-08	down	NA	Sulfate transporter 3.1-like	5.598	5.181	6.823	3.203	1.809	1.718
FxaC_28g06710	-1.38464	0.000385403	0.00319795	down	NA	Belongs to the glycosyl hydrolase 32 family	1.495	1.281	1.089	0.434	0.409	0.641
FxaC_18g00280	-1.38571	6.61587e-07	1.09808e-05	down	NA	Agglutinin domain	3.256	3.481	4.558	1.807	1.144	1.363
FxaC_22g64740	-1.38756	0.00419138	0.0235941	down	NA	Plant protein of unknown function (DUF868)	1.014	1.555	1.018	0.615	0.172	0.598
FxaC_10g24180	-1.38847	1.07365e-07	2.05616e-06	down	THI1	Involved in biosynthesis of the thiamine precursor thiazole. Catalyzes the conversion of NAD and glycine to adenosine diphosphate 5-(2-hydroxyethyl)-4-methylthiazole-2-carboxylic acid (ADT), an adenylated thiazole intermediate. The reaction includes an iron-dependent sulfide transfer from a conserved cysteine residue of the protein to a thiazole intermediate. The enzyme can only undergo a single …	4.182	4.046	3.897	1.739	1.233	1.667
FxaC_10g20820	-1.38866	0.000364584	0.00304524	down	NA	Seed storage protein	40.444	26.489	25.363	16.061	11.713	7.412
FxaC_9g43750	-1.38888	6.82272e-05	0.000713988	down	NA	Belongs to the 3-hydroxyisobutyrate dehydrogenase family	3.208	2.776	2.356	1.062	0.984	1.14
FxaC_7g16160	-1.38957	0.00301459	0.0179426	down	NA	Fimbrin-like protein	0.85	0.994	0.799	0.368	0.443	0.189
FxaC_11g27540	-1.3906	0.00195287	0.0125231	down	NA	inactive receptor kinase	0.59	1.158	1.161	0.6	0.247	0.264
FxaC_12g22241	-1.39109	3.0221e-05	0.000347766	down	NA	BEST Arabidopsis thaliana protein match is alpha beta-Hydrolases superfamily protein (TAIR	2.508	3.967	3.052	0.591	1.664	1.356
[truncated: 794 more rows]
