# Supplementary material for: Heterozygous frameshift mutation in FaMYB10 is responsible for the natural formation of red and white-fleshed strawberry (Fragaria x ananassa Duch)
Source: Front Plant Sci. 2022 Oct 26;13:1027567. doi: 10.3389/fpls.2022.1027567 (PMC9644031; doi:10.3389/fpls.2022.1027567)
Supplement: Supplementary file 3 [file Table_3.xlsx]

## Sheet: Sheet1
The exprssion profiles of the key genes involved in anthocyanins biosynthesis in HJ and XB ripen flesh transcriptomes.
Gene	ID	HJ1	HJ2	HJ3	XB1	XB2	XB3
FaPAL-1.1	FxaC_21g49400	61.576	61.078	60.824	28.219	29.737	31.111
FaPAL-1.2	FxaC_23g25910	120.288	124.081	126.805	69.931	65.943	71.912
FaPAL-1.3	FxaC_24g21130	97.097	98.881	99.689	31.446	31.179	29.991
FaPAL2_1.1	FxaC_27g31341	22.537	24.285	26.084	18.749	18.551	17.842
FaPAL2_1.2	FxaC_27g35250	112.797	118.409	119.962	91.8	83.379	81.128
FaPAL2_2.1	FxaC_25g25550	11.198	10.919	10.075	11.2	10.067	9.331
FaPAL2_2.2	FxaC_25g37200	12.342	10.626	10.571	12.738	11.553	10.747
FaPAL2_2.3	FxaC_26g18320	38.222	37.423	38.316	30.125	26.616	27.529
FaPAL2_2.4	FxaC_28g17130	42.079	40.365	43.356	31.233	26.997	28.138
FaC4H-1	FxaC_11g42640	21.045	22.176	19.844	0.568	0.336	0.233
FaC4H-2	FxaC_12g05850	12.284	12.959	13.13	0.685	0.256	0.407
FaC4H-3	FxaC_9g05310	56.636	57.735	55.301	0.267	0.304	0.744
FaC4H-4	FxaC_10g46070	28.574	29.506	27.728	0.048	0.253	0.245
Fa4CL-1.1	FxaC_16g09110	14.334	16.413	16.68	6.058	6.299	5.538
Fa4CL-1.2	FxaC_13g44390	13.44	14.474	13.785	6.432	4.692	5.436
Fa4CL-1.3	FxaC_14g34460	7.067	7.839	8.538	2.553	0.982	2.275
Fa4CL-2.1	FxaC_21g34200	0.134	0.182	0.306	0.035	0.094	0.073
Fa4CL-2.2	FxaC_23g11760	0.104	0.376	0.198	0.073	0.097	0.187
Fa4CL-2.3	FxaC_22g29730	0.2	0.03	0.38	0.07	0	0.036
Fa4CL-2.4	FxaC_24g35790	0.204	0	0.272	0.25	0.095	0
Fa4CL-3.1	FxaC_27g52970	29.984	25.933	29.517	14.896	17.368	16.794
Fa4CL-3.2	FxaC_28g00440	12.8	12.046	14.238	4.532	3.993	4.265
FaCHS-1.1	FxaC_27g01351	273.2	281.563	277.372	46.842	51.15	44.002
FaCHS-1.2	FxaC_25g01510	222.43	229.797	208.92	33.743	35.783	34.405
FaCHS-1.3	FxaC_28g37450	888.672	947.9	897.72	170.388	165.182	166.794
FaCHS-2.1	FxaC_27g01350	922.837	970.183	929.411	152.854	153.243	142.248
FaCHS-2.2	FxaC_26g41630	484.78	521.624	493.572	85.569	86.627	85.319
FaCHS-2.3	FxaC_28g37451	208.483	236.003	208.442	63.242	60.054	57.742
FaCHI-1.1	FxaC_25g56451	32.774	42.487	37.86	13.137	13.758	13.312
FaCHI-1.2	FxaC_25g39390	129.135	143.36	135.213	49.236	46.793	46.127
FaCHI-2.1	FxaC_27g37240	153.631	173.933	145.081	51.762	52.155	51.041
FaCHI-2.2	FxaC_26g16570	37.798	39.363	39.014	17.29	20.011	20.258
FaCHI2.3	FxaC_28g14850	2.064	11.145	12.55	2.988	0.434	2.121
FaF3H-1	FxaC_1g13100	444.943	456.98	465.012	95.374	99.376	98.987
FaF3H-2	FxaC_4g27820	268.625	274.661	269.551	37.401	34.037	34.207
FaF3H-3	FxaC_3g12980	468.811	504.467	485.949	64.83	65.059	63.406
FaF3H-4	FxaC_2g17300	199.041	210.564	207.074	52.209	51.095	54.436
FaDFR-1.1	FxaC_6g44880	263.898	290.936	285.507	52.146	53.057	48.359
FaDFR-1.2	FxaC_8g06300	426.756	454.421	444.072	113.202	114.71	108.781
FaDFR1.3	FxaC_7g41930	122.18	126.453	128.404	69.246	68.141	67.776
FaDFR2.1	FxaC_7g41980	667.411	693.734	683.905	721.689	714.103	693.638
FaDFR2.2	FxaC_8g06290	306.542	316.174	325.631	314.532	321.089	333.642
FaDFR2.3	FxaC_6g44881	38.701	42.835	42.375	38.929	41.137	40.595
FaANS.1	FxaC_17g01530	853.153	923.25	886.699	445.729	431.806	452.786
FaANS-2	FxaC_18g45220	481.885	529.97	505.355	13.958	13.78	12.71
FaUFGT-1	FxaC_28g00600	184.005	194.722	193.59	8.557	7.364	7.626
FaUFGT-2	FxaC_26g03070	117.496	125.411	126.287	1.258	1.961	1.337
FaUFGT-3	FxaC_27g52810	158.904	157.752	168.022	6.017	5.793	6.519
FaMYB1-1	FxaC_17g22290	0	0	0	0	0	0
FaMYB1-2	FxaC_19g15290	30.145	30.828	29.3	41.522	36.427	40.283
FaMYB1-3	FxaC_20g18010	0.866	0.574	0	0.973	0.647	1.186
FaMYB1-4	FxaC_18g28180	7.654	6.567	4.593	7.788	7.632	9.122
FaMYB10-1	FxaC_3g25830	12.252	11.964	10.687	13.876	18.166	11.455
FaMYB10-2	FxaC_4g15021	11.123	11.964	12.845	12.435	17.291	14.856
FaMYB10-3	FxaC_2g30690	458.357	463.471	454.932	520.282	533.975	493.173
