# Supplementary material for: Heterozygous frameshift mutation in FaMYB10 is responsible for the natural formation of red and white-fleshed strawberry (Fragaria x ananassa Duch)
Source: Front Plant Sci. 2022 Oct 26;13:1027567. doi: 10.3389/fpls.2022.1027567 (PMC9644031; doi:10.3389/fpls.2022.1027567)
Supplement: Supplementary file 4 [file Table_4.xlsx]

## Sheet: Sheet1
Real-time PCR analysis of anthocyanin biosynthesis gene expression in red (HJ) and white (XB) strawberry fruit.
Gene	HJ	Error bars	XB	Error bars
FaPAL1	1725.8	223.994	891.32	12.2541
FaPAL2	2598.51	17.3337	752.506	33.5192
FaCH4	354.501	31.4367	13.5543	0.22187
Fa4CL1	0.437405	0.134429	0.245616	0.0569788
Fa4CL2	53.8831	4.83169	11.5038	0.547199
Fa4CL3	70.482	7.18481	35.0355	2.20347
FaCHS	20074.4	717.033	12861.8	165.524
FaCHI	157.593	15.1937	121.844	119.904
FaF3H	15337.9	186.075	6355.87	100.996
FaDFR1	3486.5	111.248	1528.01	27.8317
FaDFR2	17403.3	434.998	12755.8	547.511
FaANS	9291.76	697.679	6196.04	172.992
FaUFGT	8108.06	344.903	275.705	10.1561
FaMYB10	15991.7	292.263	16279.7	276.336
FaMYB1	4580.51	745.442	2925.94	82.5874
