# Supplementary material for: Heterozygous frameshift mutation in FaMYB10 is responsible for the natural formation of red and white-fleshed strawberry (Fragaria x ananassa Duch)
Source: Front Plant Sci. 2022 Oct 26;13:1027567. doi: 10.3389/fpls.2022.1027567 (PMC9644031; doi:10.3389/fpls.2022.1027567)
Supplement: Supplementary file 5 [file Table_5.xlsx]

## Sheet: Sheet1
Compounds	Class	m/z	RT (min)	Max Fold Change	HJ1	HJ2	HJ3	XB1	XB2	XB3	Note
procyanidin trimer isomer 1	proanthocyanidins	867.213	3.48702	1.2783	6435.48	5236.35	6575.43	7730.29	7921.89	7673.29
procyanidin B1	proanthocyanidins	579.15	4.82043	1.39433	14854.7	11907.1	12719.7	18092.4	18937.2	18020.4	confirmed by std
epicatechin tetramer isomer 1	proanthocyanidins	1155.27	4.9561	1.42316	3385.79	2801.72	3079.93	4370.26	4509.82	4308.96
procyanidin B3	proanthocyanidins	579.15	5.1482	1.07258	17622.5	12272	17450.9	16212.2	17263.4	17306.3	confirmed by std
procyanidin trimer isomer 2	proanthocyanidins	867.213	5.29817	1.08045	9896.87	6743.76	10394	9212.37	9857.44	10139.7
procyanidin trimer isomer 3	proanthocyanidins	867.213	5.39818	1.42503	7438.23	6462.37	6968.32	9772.74	10055.1	9911.01
procyanidin tetramer	proanthocyanidins	1155.28	5.49815	0.601195	4469.58	3666.81	3790.74	6632.5	6759.23	6447.31	Fraser, K.; Harrison, S.J.; Lane, G.A.; Otter, D.E.; Hemar, Y.; Quek, S.-Y.; Rasmussen, S. HPLC–MS/MS profiling of proanthocyanidins in tea: A comparative study. J. Food Compos. Anal. 2012, 26, 43-51.
procyanidin trimer isomer 4	proanthocyanidins	867.212	5.52602	1.26966	2314.66	2140.94	2521.53	2683.11	2900.1	3021.42
propelargonidin dimer isomer 1	proanthocyanidins	563.154	5.59028	1.52647	1421.79	1176.6	1700.04	950.263	941.517	924.149	Hanhineva, K., Rogachev, I., Kokko, H., Mintz-Oron, S., Venger, I., Karenlampi, S., & Aharoni, A. (2008). Non-targeted analysis of spatial metabolite composition in strawberry (Fragariaxananassa) flowers. Phytochemistry, 69(13), 2463-2481.
epicatechin tetramer isomer 2	proanthocyanidins	1155.27	5.8545	1.39032	2842.35	2932.75	3040.78	3411.86	3642.25	3812.44
propelargonidin dimer isomer 2	proanthocyanidins	563.154	6.01883	4.83369	903.228	491.095	1444.28	180.258	183.632	223.364	Hanhineva, K., Rogachev, I., Kokko, H., Mintz-Oron, S., Venger, I., Karenlampi, S., & Aharoni, A. (2008). Non-targeted analysis of spatial metabolite composition in strawberry (Fragariaxananassa) flowers. Phytochemistry, 69(13), 2463-2481.
procyanidin trimer isomer 5	proanthocyanidins	867.212	6.04668	1.0796	1920.79	1180.45	2221.78	1671.81	1802.67	1826.55
epicatechin tetramer isomer 3	proanthocyanidins	1155.27	6.22522	1.45356	2324.45	2147	2290.3	2956.34	3111.29	3223.19
epicatechin tetramer isomer 4	proanthocyanidins	1155.27	6.45372	1.2287	7594.93	5889.38	7713.54	8298.34	8749.54	8997.91
procyanidin dimer	proanthocyanidins	579.15	6.82435	1.12214	3574.88	2440.11	3714.19	2885.28	2852.32	2932.6
epicatechin tetramer isomer 5	proanthocyanidins	1155.27	6.97432	1.23586	3618.31	2441.33	3811.61	3809.72	4065.51	4324.24
coumaric acid hexose isomer 2	phenolic acids and glycosides	327.108	5.86163	7.28325	4184.85	2701.42	3621.02	443.703	485.688	513.275	Hanhineva, K., Rogachev, I., Kokko, H., Mintz-Oron, S., Venger, I., Karenlampi, S., & Aharoni, A. (2008). Non-targeted analysis of spatial metabolite composition in strawberry (Fragariaxananassa) flowers. Phytochemistry, 69(13), 2463-2481.
cinnamoyl-beta-D-glucose	phenolic acids and glycosides	333.093	8.33647	1.18735	43647	48991.9	41917	40162.3	37353.7	35808.4
coumaric acid hexose isomer 1	phenolic acids and glycosides	327.108	5.51243	19.3693	5112.25	4876.85	6224.07	226.107	276.277	334.672	Hanhineva, K., Rogachev, I., Kokko, H., Mintz-Oron, S., Venger, I., Karenlampi, S., & Aharoni, A. (2008). Non-targeted analysis of spatial metabolite composition in strawberry (Fragariaxananassa) flowers. Phytochemistry, 69(13), 2463-2481.
kaempferol 3-glucuronide	flavonol glycosides	463.088	8.79992	32.9843	3257.84	1903.74	4234.06	99.2574	80.286	105.308	Hanhineva, K., Rogachev, I., Kokko, H., Mintz-Oron, S., Venger, I., Karenlampi, S., & Aharoni, A. (2008). Non-targeted analysis of spatial metabolite composition in strawberry (Fragariaxananassa) flowers. Phytochemistry, 69(13), 2463-2481.
kaempferol malonylhexose	flavonol glycosides	535.109	9.34193	438.326	4549.92	3236.61	5333.84	0	8.31497	21.618	Hanhineva, K., Rogachev, I., Kokko, H., Mintz-Oron, S., Venger, I., Karenlampi, S., & Aharoni, A. (2008). Non-targeted analysis of spatial metabolite composition in strawberry (Fragariaxananassa) flowers. Phytochemistry, 69(13), 2463-2481.
myricetin rhamnoside	flavonols	465.101	5.1125	1.01737	1890.73	1508.83	2067.56	1642.63	1743.54	1987.6
catechin	flavanols	291.086	5.36962	1.08189	18009.1	14971	17195.1	17687	18325.7	18271.6	confirmed by std
cyanidin 3-glucoside	anthocyanins	449.108	5.33392	6.54972	3118.55	2178.85	6934.28	720.734	550.331	596.449	confirmed by std
pelargonidin 3-glucoside	anthocyanins	433.113	5.83307	60.5484	587861	407801	450454	8396.83	8659.79	13433.3	confirmed by std
