# Supplementary material for: Heterozygous frameshift mutation in FaMYB10 is responsible for the natural formation of red and white-fleshed strawberry (Fragaria x ananassa Duch)
Source: Front Plant Sci. 2022 Oct 26;13:1027567. doi: 10.3389/fpls.2022.1027567 (PMC9644031; doi:10.3389/fpls.2022.1027567)
Supplement: Supplementary file 6 [file Table_6.xlsx]

## Sheet: Sheet1
The expression levels of anthocyanin-related genes detected in HJ control, HJ RNAi, XB control and XB OE by qRT–PCR analysis
GENE	CHS	Error bars	CHI	Error bars	F3H	Error bars	DFR2	Error bars	ANS	Error bars	UFGT	Error bars	MYB10	Error bars
HJ Control	3.13731	0.0732242	2.4456	0.0817807	2.77903	0.0707841	1.32043	0.0920454	1.15399	0.0454182	20.5533	2.43746	1.06196	0.159972
HJ RNAi	1.46227	0.149851	1.37275	0.0749371	1.14667	0.0183273	0.714177	0.0976299	0.289125	0.0170304	5.23768	0.184043	1.08392	0.175327
XB Control	1.00768	0.147774	1.00145	0.0664772	1.00135	0.063987	1.0001	0.0176798	1.00034	0.0317352	1.00002	0.00856217	1.00001	0.00542396
XB OE	2.38222	0.149084	1.87441	0.372664	2.90235	0.942296	0.601185	0.0865717	0.226813	0.0472472	9.93564	2.48128	0.494858	0.0633129
