# Supplementary material for: Heterozygous frameshift mutation in FaMYB10 is responsible for the natural formation of red and white-fleshed strawberry (Fragaria x ananassa Duch)
Source: Front Plant Sci. 2022 Oct 26;13:1027567. doi: 10.3389/fpls.2022.1027567 (PMC9644031; doi:10.3389/fpls.2022.1027567)
Supplement: Supplementary file 7 [file Table_7.xlsx]

## Sheet: Sheet1
The expression level of FaMYB10AG-insert in XB and HJ ripening flesh
Transcriptome	HJ1	HJ2	HJ3	XB1	XB2	XB3
Total read	9547	8877	4917	6905	10652	7063
FaMYB10AG-insert	0	0	0	2442	4095	2708
percentage	0	0	0	0.354	0.384	0.383
